# Supplementary material for: Non-linear models for the detection of impaired cerebral blood flow autoregulation
Source: PLoS One. 2018 Jan 30;13(1):e0191825. doi: 10.1371/journal.pone.0191825 (PMC5790248; doi:10.1371/journal.pone.0191825)
Supplement: S1 File — Gain and phase, in the low and very low frequency ranges, for each subject, in baseline and hypercapnia. (CSV) [file pone.0191825.s002.csv]

SUBJECT	CONDITION	GAIN_VLF	GAIN_LF	PHASE_VLF	PHASE_LF	COHERENCE_VLF	COHERENCE_LF
90101	Normocapnia	1.789	3.41	1.38	0.591	0.607	0.88
90161	Hypercapnia	1.193	1.384	0.467	0.294	0.614	0.795
91101	Normocapnia	1.529	2.641	0.423	0.387	0.569	0.905
91161	Hypercapnia	1.961	2.356	1.096	0.271	0.594	0.962
92101	Normocapnia	1.54	2.693	1.271	0.346	0.504	0.914
92161	Hypercapnia	0.977	1.359	0.273	0.359	0.692	0.856
93101	Normocapnia	0.83	0.839	0.428	0.282	0.642	0.849
93161	Hypercapnia	0.753	0.821	0.416	0.19	0.517	0.782
94101	Normocapnia	3.003	3.987	0.089	-1.442	0.317	0.216
94161	Hypercapnia	1.582	2.033	0.356	0.166	0.558	0.705
95101	Normocapnia	1.345	2.008	0.757	0.176	0.632	0.8
95161	Hypercapnia	1.088	1.323	0.452	0.121	0.711	0.664
96101	Normocapnia	2.065	2.689	0.494	0.161	0.816	0.948
96161	Hypercapnia	0.681	0.953	0.293	0.335	0.716	0.827
97101	Normocapnia	2.057	2.206	1.055	0.018	0.533	0.202
97161	Hypercapnia	0.768	0.675	0.537	0.167	0.484	0.233
98101	Normocapnia	1.177	1.389	0.616	0.395	0.467	0.851
98161	Hypercapnia	1.171	1.4	0.932	0.463	0.564	0.906
99101	Normocapnia	0.471	0.826	0.378	0.22	0.68	0.914
99161	Hypercapnia	0.709	0.973	0.392	0.256	0.679	0.945
100101	Normocapnia	0.931	1.751	0.847	0.475	0.515	0.788
100161	Hypercapnia	0.9	0.814	0.454	0.455	0.49	0.387
101101	Normocapnia	1.056	1.753	1.052	0.267	0.513	0.794
101161	Hypercapnia	1.39	1.294	0.367	0.333	0.604	0.663
102101	Normocapnia	0.705	1.271	0.644	0.066	0.509	0.446
102161	Hypercapnia	1.212	1.321	0.499	0.353	0.72	0.887
103101	Normocapnia	1.15	2.172	0.839	0.422	0.476	0.672
103161	Hypercapnia	1.279	1.992	0.541	0.541	0.569	0.916
104101	Normocapnia	1.399	1.798	0.47	0.112	0.644	0.772
104161	Hypercapnia	0.887	1.158	0.392	0.058	0.51	0.192
105101	Normocapnia	1.878	2.128	1.138	0.574	0.555	0.919
105161	Hypercapnia	1.839	1.977	0.671	0.356	0.678	0.967
106101	Normocapnia	1.643	2.976	0.629	0.007	0.55	0.891
106161	Hypercapnia	1.467	1.778	0.283	-0.233	0.574	0.659
107101	Normocapnia	0.762	1.338	0.457	0.736	0.593	0.832
107161	Hypercapnia	1.105	1.373	0.277	1.169	0.545	0.641
108101	Normocapnia	1.191	1.726	0.673	0.053	0.577	0.85
108161	Hypercapnia	0.337	0.311	0.267	0.614	0.23	0.15
109101	Normocapnia	0.964	1.851	0.646	0.535	0.531	0.798
109161	Hypercapnia	1.424	1.714	0.604	0.306	0.508	0.792
110101	Normocapnia	0.772	1.626	0.254	0.336	0.36	0.765
110161	Hypercapnia	0.956	1.375	0.422	0.168	0.581	0.792
111101	Normocapnia	1.564	1.629	0.526	0.025	0.806	0.913
111161	Hypercapnia	1.19	1.288	0.395	0.027	0.732	0.685
112101	Normocapnia	0.943	1.24	0.77	0.317	0.574	0.578
112161	Hypercapnia	0.928	1.148	0.319	-0.019	0.571	0.774
113101	Normocapnia	1.141	1.292	0.721	0.594	0.527	0.913
113161	Hypercapnia	1.239	1.245	0.566	0.291	0.602	0.88
114101	Normocapnia	0.762	1.355	0.673	0.336	0.617	0.782
114161	Hypercapnia	0.853	1.513	0.289	0.012	0.586	0.844
115101	Normocapnia	1.334	1.516	0.526	0.092	0.694	0.923
115161	Hypercapnia	1.157	1.279	0.409	0.177	0.681	0.868
116101	Normocapnia	1.084	1.586	1.008	0.695	0.613	0.689
116161	Hypercapnia	0.762	0.646	0.455	0.668	0.577	0.471
117101	Normocapnia	1.263	2.152	0.809	0.436	0.449	0.784
117161	Hypercapnia	0.772	1.208	0.784	0.254	0.573	0.918
118101	Normocapnia	1.369	2.282	0.818	0.132	0.438	0.811
118161	Hypercapnia	1.763	1.575	0.698	0.108	0.503	0.723
119101	Normocapnia	0.611	0.832	0.883	0.592	0.552	0.497
119161	Hypercapnia	0.582	0.756	0.244	0.422	0.524	0.365
120101	Normocapnia	0.367	0.767	0.83	0.237	0.3	0.405
120161	Hypercapnia	0.58	1.093	0.356	0.493	0.434	0.451
121101	Normocapnia	0.525	1.146	0.292	0.545	0.472	0.448
121161	Hypercapnia	0.597	1.259	0.452	0.453	0.479	0.526
122101	Normocapnia	0.658	1.196	0.735	0.385	0.492	0.821
122161	Hypercapnia	1.189	1.156	0.772	0.417	0.675	0.796
123101	Normocapnia	0.635	0.813	0.727	0.628	0.585	0.454
123161	Hypercapnia	0.693	0.723	0.421	0.252	0.552	0.521
124101	Normocapnia	0.681	1.44	0.385	0.761	0.453	0.888
124161	Hypercapnia	0.647	1.086	0.253	0.746	0.44	0.721
125101	Normocapnia	0.871	0.465	1.05	0.904	0.395	0.147
125161	Hypercapnia	0.805	0.554	0.499	0.597	0.358	0.324
126101	Normocapnia	0.743	1.365	0.977	0.267	0.528	0.8
126161	Hypercapnia	0.906	0.918	0.883	0.259	0.493	0.615
127101	Normocapnia	0.473	1.633	1.153	0.999	0.481	0.744
127161	Hypercapnia	0.544	1.457	0.693	0.819	0.403	0.821
128101	Normocapnia	0.475	1.295	0.749	0.76	0.474	0.723
128161	Hypercapnia	0.665	0.707	0.686	0.494	0.352	0.496
129101	Normocapnia	0.422	0.978	0.493	0.965	0.417	0.511
129161	Hypercapnia	0.409	0.852	0.572	0.299	0.428	0.624
130101	Normocapnia	0.477	1.154	0.928	1.009	0.627	0.837
130161	Hypercapnia	0.572	1.101	0.582	0.781	0.616	0.719
131101	Normocapnia	0.578	0.809	0.844	0.544	0.679	0.697
131161	Hypercapnia	0.599	0.767	0.519	0.436	0.678	0.797
132101	Normocapnia	0.587	1.005	0.875	0.644	0.537	0.88
132161	Hypercapnia	0.709	0.837	0.433	0.565	0.588	0.91
133101	Normocapnia	0.451	0.722	0.013	1.044	0.3	0.578
133161	Hypercapnia	0.511	0.648	0.39	0.888	0.438	0.511
134101	Normocapnia	0.782	1.466	0.988	0.594	0.576	0.931
134161	Hypercapnia	0.809	1.363	0.328	0.595	0.517	0.863
