# Supplementary material for: Non-linear models for the detection of impaired cerebral blood flow autoregulation
Source: PLoS One. 2018 Jan 30;13(1):e0191825. doi: 10.1371/journal.pone.0191825 (PMC5790248; doi:10.1371/journal.pone.0191825)
Supplement: S2 File — Step responses produced by the Non-linear Finite Impulse Response models selected for each subject in baseline. (CSV) [file pone.0191825.s003.csv]

time	step ABP	0910	0920	0930	0940	0950	0960	0970	0980	0990	1000	1010	1020	1030	1040	1050	1060	1070	1080	1090	1100	1110	1120	1130	1140	1150	1160	1170	1180	1190	1200	1210	1220	1230	1240	1250	1260	1270	1280	1290	1300	1310	1320	1330	1340
-10	1	0.8	0.8	0.8	-	0.8	0.8	0.8	0.8	0.8	0.8	0.8	0.8	0.8	0.8	0.8	0.8	0.8	0.8	0.8	0.8	0.8	0.8	0.8	0.8	0.8	0.8	0.8	0.8	0.8	0.8	0.8	0.8	0.8	0.8	0.8	0.8	0.8	0.8	0.8	0.8	0.8	0.8	-	0.8
-9.5	1	0.8	0.8	0.8	-	0.8	0.8	0.8	0.8	0.8	0.8	0.8	0.8	0.8	0.8	0.8	0.8	0.8	0.8	0.8	0.8	0.8	0.8	0.8	0.8	0.8	0.8	0.8	0.8	0.8	0.8	0.8	0.8	0.8	0.8	0.8	0.8	0.8	0.8	0.8	0.8	0.8	0.8	-	0.8
-9	1	0.8	0.8	0.8	-	0.8	0.8	0.8	0.8	0.8	0.8	0.8	0.8	0.8	0.8	0.8	0.8	0.8	0.8	0.8	0.8	0.8	0.8	0.8	0.8	0.8	0.8	0.8	0.8	0.8	0.8	0.8	0.8	0.8	0.8	0.8	0.8	0.8	0.8	0.8	0.8	0.8	0.8	-	0.8
-8.5	1	0.8	0.8	0.8	-	0.8	0.8	0.8	0.8	0.8	0.8	0.8	0.8	0.8	0.8	0.8	0.8	0.8	0.8	0.8	0.8	0.8	0.8	0.8	0.8	0.8	0.8	0.8	0.8	0.8	0.8	0.8	0.8	0.8	0.8	0.8	0.8	0.8	0.8	0.8	0.8	0.8	0.8	-	0.8
-8	1	0.8	0.8	0.8	-	0.8	0.8	0.8	0.8	0.8	0.8	0.8	0.8	0.8	0.8	0.8	0.8	0.8	0.8	0.8	0.8	0.8	0.8	0.8	0.8	0.8	0.8	0.8	0.8	0.8	0.8	0.8	0.8	0.8	0.8	0.8	0.8	0.8	0.8	0.8	0.8	0.8	0.8	-	0.8
-7.5	1	0.8	0.8	0.8	-	0.8	0.8	0.8	0.8	0.8	0.8	0.8	0.8	0.8	0.8	0.8	0.8	0.8	0.8	0.8	0.8	0.8	0.8	0.8	0.8	0.8	0.8	0.8	0.8	0.8	0.8	0.8	0.8	0.8	0.8	0.8	0.8	0.8	0.8	0.8	0.8	0.8	0.8	-	0.8
-7	1	0.8	0.8	0.8	-	0.8	0.8	0.8	0.8	0.8	0.8	0.8	0.8	0.8	0.8	0.8	0.8	0.8	0.8	0.8	0.8	0.8	0.8	0.8	0.8	0.8	0.8	0.8	0.8	0.8	0.8	0.8	0.8	0.8	0.8	0.8	0.8	0.8	0.8	0.8	0.8	0.8	0.8	-	0.8
-6.5	1	0.8	0.8	0.8	-	0.8	0.8	0.8	0.8	0.8	0.8	0.8	0.8	0.8	0.8	0.8	0.8	0.8	0.8	0.8	0.8	0.8	0.8	0.8	0.8	0.8	0.8	0.8	0.8	0.8	0.8	0.8	0.8	0.8	0.8	0.8	0.8	0.8	0.8	0.8	0.8	0.8	0.8	-	0.8
-6	1	0.8	0.8	0.8	-	0.8	0.8	0.8	0.8	0.8	0.8	0.8	0.8	0.8	0.8	0.8	0.8	0.8	0.8	0.8	0.8	0.8	0.8	0.8	0.8	0.8	0.8	0.8	0.8	0.8	0.8	0.8	0.8	0.8	0.8	0.8	0.8	0.8	0.8	0.8	0.8	0.8	0.8	-	0.8
-5.5	1	0.8	0.8	0.8	-	0.8	0.8	0.8	0.8	0.8	0.8	0.8	0.8	0.8	0.8	0.8	0.8	0.8	0.8	0.8	0.8	0.8	0.8	0.8	0.8	0.8	0.8	0.8	0.8	0.8	0.8	0.8	0.8	0.8	0.8	0.8	0.8	0.8	0.8	0.8	0.8	0.8	0.8	-	0.8
-5	1	0.8	0.8	0.8	-	0.8	0.8	0.8	0.8	0.8	0.8	0.8	0.8	0.8	0.8	0.8	0.8	0.8	0.8	0.8	0.8	0.8	0.8	0.8	0.8	0.8	0.8	0.8	0.8	0.8	0.8	0.8	0.8	0.8	0.8	0.8	0.8	0.8	0.8	0.8	0.8	0.8	0.8	-	0.8
-4.5	1	0.8	0.8	0.8	-	0.8	0.8	0.8	0.8	0.8	0.8	0.8	0.8	0.8	0.8	0.8	0.8	0.8	0.8	0.8	0.8	0.8	0.8	0.8	0.8	0.8	0.8	0.8	0.8	0.8	0.8	0.8	0.8	0.8	0.8	0.8	0.8	0.8	0.8	0.8	0.8	0.8	0.8	-	0.8
-4	1	0.8	0.8	0.8	-	0.8	0.8	0.8	0.8	0.8	0.8	0.8	0.8	0.8	0.8	0.8	0.8	0.8	0.8	0.8	0.8	0.8	0.8	0.8	0.8	0.8	0.8	0.8	0.8	0.8	0.8	0.8	0.8	0.8	0.8	0.8	0.8	0.8	0.8	0.8	0.8	0.8	0.8	-	0.8
-3.5	1	0.8	0.8	0.8	-	0.8	0.8	0.8	0.8	0.8	0.8	0.8	0.8	0.8	0.8	0.8	0.8	0.8	0.8	0.8	0.8	0.8	0.8	0.8	0.8	0.8	0.8	0.8	0.8	0.8	0.8	0.8	0.8	0.8	0.8	0.8	0.8	0.8	0.8	0.8	0.8	0.8	0.8	-	0.8
-3	1	0.8	0.8	0.8	-	0.8	0.8	0.8	0.8	0.8	0.8	0.8	0.8	0.8	0.8	0.8	0.8	0.8	0.8	0.8	0.8	0.8	0.8	0.8	0.8	0.8	0.8	0.8	0.8	0.8	0.8	0.8	0.8	0.8	0.8	0.8	0.8	0.8	0.8	0.8	0.8	0.8	0.8	-	0.8
-2.5	1	0.8	0.8	0.8	-	0.8	0.8	0.8	0.8	0.8	0.8	0.8	0.8	0.8	0.8	0.8	0.8	0.8	0.8	0.8	0.8	0.8	0.8	0.8	0.8	0.8	0.8	0.8	0.8	0.8	0.8	0.8	0.8	0.8	0.8	0.8	0.8	0.8	0.8	0.8	0.8	0.8	0.8	-	0.8
-2	1	0.8	0.8	0.8	-	0.8	0.8	0.8	0.8	0.8	0.8	0.8	0.8	0.8	0.8	0.8	0.8	0.8	0.8	0.8	0.8	0.8	0.8	0.8	0.8	0.8	0.8	0.8	0.8	0.8	0.8	0.8	0.8	0.8	0.8	0.8	0.8	0.8	0.8	0.8	0.8	0.8	0.8	-	0.8
-1.5	1	0.8	0.8	0.8	-	0.8	0.8	0.8	0.8	0.8	0.8	0.8	0.8	0.8	0.8	0.8	0.8	0.8	0.8	0.8	0.8	0.8	0.8	0.8	0.8	0.8	0.8	0.8	0.8	0.8	0.8	0.8	0.8	0.8	0.8	0.8	0.8	0.8	0.8	0.8	0.8	0.8	0.8	-	0.8
-1	1	0.8	0.8	0.8	-	0.8	0.8	0.8	0.8	0.8	0.8	0.8	0.8	0.8	0.8	0.8	0.8	0.8	0.8	0.8	0.8	0.8	0.8	0.8	0.8	0.8	0.8	0.8	0.8	0.8	0.8	0.8	0.8	0.8	0.8	0.8	0.8	0.8	0.8	0.8	0.8	0.8	0.8	-	0.8
-0.5	1	0.8	0.8	0.8	-	0.8	0.8	0.8	0.8	0.8	0.8	0.8	0.8	0.8	0.8	0.8	0.8	0.8	0.8	0.8	0.8	0.8	0.8	0.8	0.8	0.8	0.8	0.8	0.8	0.8	0.8	0.8	0.8	0.8	0.8	0.8	0.8	0.8	0.8	0.8	0.8	0.8	0.8	-	0.8
0	1	0.8	0.8	0.8	-	0.8	0.8	0.8	0.8	0.8	0.8	0.8	0.8	0.8	0.8	0.8	0.8	0.8	0.8	0.8	0.8	0.8	0.8	0.8	0.8	0.8	0.8	0.8	0.8	0.8	0.8	0.8	0.8	0.8	0.8	0.8	0.8	0.8	0.8	0.8	0.8	0.8	0.8	-	0.8
0.5	0.9325	0.665098415827845	0.758542013082479	0.738516528077344	-	0.752489686253838	0.770403410490917	0.772930694364244	0.764268887396299	0.750591718197643	0.764418397145633	0.746874669604767	0.767346518875274	0.735356226996358	0.784268206261706	0.746874641276736	0.757793425711511	0.750811101244251	0.747316478939683	0.743312324860017	0.763362341395623	0.725786607529517	0.79000567487327	0.730459329958094	0.614178495934044	0.756879196143205	0.739880013469519	0.714849865008364	0.779826917587598	0.737743168940813	0.702394057262636	0.762420866456441	0.70580028529042	0.793294362338759	0.796748855174083	0.68280638946237	0.747992202424672	0.720365803663117	0.75730086039157	0.764799374559036	0.750158284518693	0.747947312089426	0.703816708739896	-	0.724073964093623
1	0.7205	0.269015682262644	0.619925336050801	0.575121847678747	-	0.595757437320077	0.661909666147767	0.670421780769928	0.64771622531584	0.586253723396385	0.636092585898145	0.565946205438013	0.655154575599954	0.513351358562537	0.672947015215188	0.59853118756796	0.60372142281141	0.579885071826374	0.564086212484472	0.557333154071603	0.63117582106388	0.495784765713142	0.746335939426743	0.540837083140894	0.221993953762417	0.601380431144658	0.54760751764552	0.528806620991236	0.674027081541034	0.534857565110133	0.359387513020797	0.634584757958794	0.448704964048951	0.743850722907314	0.762347058575219	0.350807024747115	0.588098651532785	0.468226759546087	0.610592879632168	0.644075925212081	0.500017521210441	0.563011802862962	0.429399935763104	-	0.510502144676866
1.5	0.4386	-0.12731568336692	0.431978723522479	0.424206436710665	-	0.383522023961027	0.488758794819762	0.496748229886981	0.469268479044353	0.367437803908888	0.44073125658899	0.31091790483315	0.488023975320903	0.198665449392574	0.416143520512953	0.410741920038436	0.359390860642772	0.328660441953932	0.303510757307595	0.345768625794153	0.436654179977086	0.197300567183265	0.675862428352431	0.357039565511795	0.107119222078271	0.360944468849707	0.309409416557901	0.404107378252593	0.424475104723919	0.286328349069197	0.0266378071011312	0.4460691487178	0.244235214494677	0.59548363798142	0.572790713769076	-0.0482723794227098	0.398452633970091	0.181083737093832	0.401284001337945	0.472354325319247	0.163240787478617	0.274705046178968	0.0993815377910778	-	0.280650193347174
2	0.2039	-0.193562234627227	0.306070381738027	0.354966931369563	-	0.231886569221675	0.326437390617389	0.325434919253104	0.324782299965975	0.216840860008506	0.295240192211936	0.117832814625035	0.345535527307948	-0.0307517887703355	0.197690413932476	0.292181035440581	0.131183456200844	0.134655433169206	0.108687277651188	0.273934877602005	0.296769877621773	-0.0354902033252074	0.62887755092313	0.289696475622532	0.260281420791574	0.151759212923132	0.174886650213739	0.365360523212803	0.279332162756554	0.166644514393386	-0.159552265935201	0.287283890052098	0.225754541417588	0.387551106369176	0.352546462265475	-0.124838244144869	0.299427348855456	0.101980794797601	0.247665872699417	0.338603375686375	0.110604821004404	0.00293634681667077	-0.127749951466239	-	0.169339450258849
2.5	0.052	0.0494734434107642	0.299044408361442	0.333827646193458	-	0.195674813341596	0.2359505405086	0.241464612470478	0.258324208501077	0.171128944949874	0.277685125353143	0.0582184049524586	0.290130466076153	-0.0897685021153272	0.177790719636329	0.297190260684647	0.00332374018885706	0.0903250756982492	0.0436391449336953	0.342004183065728	0.283877410376408	-0.154552544734724	0.595329315309911	0.301846803010377	0.414450021522082	0.0536258961893948	0.192618785535888	0.304652421030187	0.504107898577035	0.209349659235204	0.000200441967233345	0.241595646668489	0.252882902063186	0.274895378700808	0.296330034377372	0.198315178458415	0.317922716174326	0.252539297761177	0.228554951314936	0.298741275906109	0.325683014681306	-0.161623677619414	-0.171463805554777	-	0.193651117481568
3	-0.0248	0.379971269968404	0.395586611683757	0.322041059916774	-	0.256475981364957	0.230290960109801	0.297522394253181	0.247704686106167	0.20372763869766	0.352742799675599	0.123461388306896	0.319834220031044	-0.022331230045517	0.260979557417182	0.354162335431329	-0.00485549614921932	0.197739526256574	0.106360630342169	0.480263120621021	0.381932152593254	-0.163604669984306	0.57620908651178	0.337912826469082	0.536293093167539	0.0697724898119231	0.331321808983194	0.236751122850183	0.792776172361825	0.326533117976328	0.188224601321975	0.313472820021235	0.272983540027679	0.369950154014691	0.348425094195657	0.587878737541732	0.414300370683139	0.468117535897181	0.339353594492013	0.357751087272052	0.56895861987191	-0.194307477644455	-0.0579319375253362	-	0.306909850309967
3.5	-0.0498	0.592593552203947	0.540124222589657	0.289767853495323	-	0.355876716509221	0.283576915674519	0.493151754465225	0.259447060813925	0.28507702991526	0.442862666406074	0.267049935595242	0.393652962987108	0.0801227206951183	0.345512140468351	0.393169310041958	0.0787746190515357	0.400436397750367	0.272383682239524	0.619146890378761	0.53807310819393	-0.101921732003757	0.554741989257739	0.368626139221122	0.610499955246762	0.159600783749289	0.513825147542593	0.258317688540774	0.870431924758367	0.42492852362567	0.2853750033421	0.422232333044096	0.288429158140775	0.582021205606895	0.462092567362073	0.930252351089538	0.539207244013592	0.636140282612178	0.505397668046317	0.468346753696522	0.748223509193213	-0.12945637610967	0.110672950430444	-	0.441802656800792
4	-0.0466	0.648376120613608	0.680610370950308	0.276609002723308	-	0.450638536560933	0.359451940832162	0.766161503197217	0.275592592119542	0.387707996129552	0.510348252542602	0.438188726711633	0.488643193145254	0.167536544346443	0.402519856016861	0.414360343361113	0.216495100566316	0.629526650490606	0.467304231867092	0.693496159211281	0.709942128509101	-0.00512576869205073	0.439051194845803	0.386993167176322	0.643930078281801	0.277201383312751	0.682110205897334	0.370680422992155	0.812868620990885	0.488955044154909	0.323724862441628	0.511065348661066	0.301768505464032	0.735731959437248	0.592492307907025	1.07787995725902	0.656740848387638	0.739335439611568	0.641058864990828	0.573716343899583	0.854172985278626	-0.020990653515949	0.270981992134057	-	0.545291913190158
4.5	-0.0328	0.661311983127713	0.791217616443464	0.319439863631305	-	0.53019657094941	0.434294908800882	0.999500124227304	0.288954024009806	0.487146677536589	0.549426720595554	0.589051648172972	0.580795291200775	0.234063916921033	0.434495701208303	0.428307712282322	0.363209753324337	0.830010049282698	0.621440551399064	0.679277406562323	0.860245286557802	0.0952682675850156	0.286803866958077	0.394976007695244	0.653182094060607	0.38746677872903	0.830543246550224	0.498224689433118	0.783006352070583	0.530758007019801	0.333362048899067	0.576762546590007	0.312035475153288	0.791738762548209	0.696398368904599	0.959728361930242	0.741751161910958	0.787719065418787	0.703151732767356	0.648768258452878	0.904739777016789	0.118912250861473	0.407964159912399	-	0.593726056466767
5	-0.0182	0.718907201855447	0.863855374863124	0.38697810322883	-	0.589001685004084	0.497919539442182	1.10059448149449	0.298002161571311	0.57018349386924	0.566610272009003	0.686090266667452	0.646955471810361	0.321269259625946	0.448845005861105	0.439325957978826	0.473554369006485	0.959759682138093	0.717208131761072	0.591631494555986	0.95915570911875	0.154336788488581	0.368492304509817	0.396876215400284	0.651650092831875	0.471678303983281	0.949432523618088	0.598474672690645	0.779078507757454	0.528597690307481	0.330426208577579	0.646970425286997	0.318733918163601	0.797470381541234	0.759738585857529	0.767629235040192	0.790483982948028	0.800485084601678	0.700066625697718	0.690944971835655	0.920309956010999	0.293955475057177	0.521352888465617	-	0.601745070246398
5.5	-0.0073	0.790442903688646	0.901188596216161	0.443797147031364	-	0.623318028077146	0.54342681717593	1.08332894253775	0.302705995475298	0.625802314252201	0.570277554767689	0.729390742764554	0.68435759508684	0.448471628251635	0.452498802460878	0.446808410890571	0.535389656171893	1.0035654615052	0.763064424968252	0.493715345782039	1.00611481071228	0.164134107982864	0.501160308460333	0.395652381334565	0.646050039692514	0.526290112170577	1.02449077876809	0.658733138251409	0.777714140042813	0.491045008570825	0.322522813527381	0.733079206159221	0.321904843793319	0.791616301428394	0.786878695168599	0.643340675117936	0.813814179100422	0.795114128045316	0.665401895523974	0.706903855233381	0.917984918843035	0.458043967970016	0.598710639840692	-	0.593311151852322
6	-8e-04	0.8353271924754	0.913899856045464	0.477033769559785	-	0.638480011304551	0.569193178460796	1.0181743128513	0.304450250516233	0.653490407208142	0.567431426437342	0.738857426061077	0.699777446336884	0.56558018444684	0.450483504473461	0.451024537209878	0.560674231925403	0.993401980971715	0.775940502088633	0.428186467030901	1.01898760390832	0.150968908216601	0.55962237470959	0.393572462851768	0.640296297853882	0.555005790314902	1.0612106274064	0.685656114860467	0.774240739127732	0.449530101595076	0.314537442311409	0.805245201578703	0.322776994324387	0.788010995682203	0.79162628108764	0.595708737222029	0.822271098118871	0.78380197016013	0.627073445092537	0.706941702063197	0.908423645873245	0.570028732212083	0.635183047387318	-	0.583185521830092
6.5	0.0021	0.854277073643661	0.913014728709459	0.489598830010255	-	0.641764803513797	0.579856066856496	0.951304470910533	0.30441299858855	0.663750757296884	0.562583572305005	0.731796840191055	0.701926864167763	0.6406228660266	0.446688594121746	0.452514660901488	0.562864018602262	0.968559714631731	0.771693143806988	0.390855832244415	1.0142059512953	0.132132105695564	0.584755745317178	0.391616654175773	0.635783212282529	0.564946256465491	1.07229805447314	0.691164748720257	0.76985759771084	0.415562848013042	0.308386675392112	0.843004379029298	0.32239140420018	0.787621224854649	0.785620918329992	0.587655996144899	0.822905000167967	0.77298745979424	0.597580706955614	0.700087101655039	0.8985773054569	0.631137003591337	0.640330576146471	-	0.576149526858717
7	0.0027	0.859842207043317	0.906727317604964	0.489617744723364	-	0.639257583566401	0.581390567706296	0.901476731455916	0.303620948483139	0.665441353148071	0.558209325501512	0.719780544584683	0.69795698398666	0.675873068649543	0.443060416684779	0.452467996082123	0.554068919821229	0.947918764841257	0.761564371764325	0.370731461593823	1.00331791363151	0.116164394628686	0.598059561665015	0.390225218018208	0.63295713233278	0.563923411936062	1.0697750904681	0.686469487330032	0.766197230952715	0.392346067579456	0.30465190291249	0.850234199758506	0.32158559350174	0.788484855417539	0.777172771221703	0.591895497210163	0.820150627375486	0.765300002768345	0.579671815176698	0.692120663962849	0.891082495106889	0.65619534277545	0.629454366278924	-	0.572447532006481
7.5	0.0022	0.86037745609796	0.899898204112833	0.484657584400156	-	0.63503034826462	0.578731594329429	0.871667058006466	0.302757949666252	0.663734438639199	0.555190059438482	0.708968190450651	0.692587258402273	0.685012706211391	0.440499060394869	0.451832914857778	0.542813735452849	0.935517345068492	0.751672621418766	0.361003930124571	0.992831782514077	0.105754978672667	0.604322612825861	0.389468147674477	0.631641852479507	0.558244097092981	1.06231370047753	0.67882524779161	0.763967219014269	0.379371189236895	0.303013755513572	0.84097858832003	0.320857131434076	0.789483393964747	0.770031179727478	0.597687368592946	0.816724619177992	0.760946939178939	0.571375266336463	0.685845953263686	0.886607108469821	0.660285307070441	0.614617492970001	-	0.571077767780298
8	0.0014	0.859490593867835	0.894718462718447	0.478958069612236	-	0.631271863836729	0.575067577921391	0.858036472837351	0.30211472608656	0.661189583103851	0.553573245424029	0.701603987003	0.688054640208793	0.680989380372075	0.43912460946945	0.451148107793233	0.533564075312131	0.929857293964722	0.744615396554582	0.357840101968395	0.985363101720213	0.100536871754957	0.605400918326468	0.389184572046884	0.631319795289147	0.552004827224567	1.05490616544812	0.672118266242978	0.763016514887692	0.374190692449918	0.302705063782609	0.827188236223793	0.320371890557499	0.79021905561915	0.765422427024151	0.602080053055825	0.813942616246446	0.75922782550042	0.569299005125731	0.681979884707789	0.884670359475069	0.654776230550897	0.602247457912699	-	0.571035105459305
8.5	7e-04	0.858356378258907	0.891621476869477	0.474534504471012	-	0.628716739493814	0.571995941627949	0.854754496363942	0.301735379202801	0.659001035448387	0.552989276968573	0.697645011423265	0.685132745252122	0.672723258432696	0.438620842099132	0.450637466183525	0.527636437528616	0.928404826808374	0.740619075374343	0.358184654022625	0.981159636515986	0.0987971739366913	0.603443547002305	0.38916711964541	0.631482715544908	0.547195621456826	1.04948919161943	0.667552024274119	0.762859257790547	0.373577569515578	0.303010837267872	0.815462274737402	0.320116238488505	0.790722973635172	0.763157701305953	0.605090276778707	0.812202978770468	0.759074268087534	0.570364201339135	0.680159883775519	0.884313862190015	0.646853492923842	0.594292469656966	-	0.571557633974226
9	2e-04	0.857406234748164	0.89021027765084	0.471776572454291	-	0.627340580214116	0.569983705526499	0.856719182591901	0.301529587822776	0.6574857498553	0.552969504559774	0.696154180210942	0.683638253686513	0.664961542168707	0.438581896821985	0.450301246098479	0.524698761108019	0.929034714434342	0.738952634041925	0.359981018723192	0.97943515285242	0.0989882093861525	0.60066639312773	0.389236591893735	0.631757095280437	0.544274420582143	1.04635875338936	0.665050975164195	0.763049266939534	0.375066037254942	0.303432873850411	0.807793021049736	0.319993278012922	0.791001317681196	0.762408337076276	0.606736464879947	0.811335458774532	0.759543420006412	0.572435017250018	0.679670592453298	0.884671828435774	0.639984107045737	0.590279731204691	-	0.572141334680782
9.5	0	0.856828317390789	0.889914324034908	0.470486506260204	-	0.626864139779591	0.568984073683498	0.860331539348597	0.301558437290372	0.656735627800617	0.55321363495618	0.696131109082489	0.683169279186404	0.659568070923405	0.43876757662591	0.450250412924152	0.523803135721735	0.930412163673535	0.738761675526621	0.361946555282702	0.979222166366344	0.0999808628519532	0.598399440611933	0.389404269910245	0.632135192993206	0.542963923942044	1.04506333881436	0.664309892569509	0.763335239491179	0.377026155799786	0.30394770175717	0.803897989426889	0.320045996970941	0.791132820697374	0.762641632960228	0.607622305079008	0.811139945244985	0.760223854685864	0.574400165377074	0.679887598458637	0.885205755803656	0.635488551393325	0.589058448962805	-	0.572698095683154
10	-1e-04	0.856483095617402	0.890121508617813	0.470079537099809	-	0.626843468066205	0.568650663925257	0.863651908867559	0.301547620817283	0.656459368080095	0.553477234312342	0.696685355142836	0.683226197862314	0.656581927773082	0.439031426060932	0.450164172747282	0.523979556528292	0.931689174012512	0.7391905986231	0.363404425332919	0.979678719552612	0.100966852859347	0.597012132472837	0.389456345854092	0.632263301900532	0.542649994091128	1.04481714903231	0.664231119890974	0.763563709484825	0.378624339710245	0.304126330420636	0.80254892852594	0.320049130529014	0.791170800445502	0.762994315214772	0.607636784196433	0.811212912202865	0.760741168686582	0.575752120375046	0.680307029088229	0.885794288446721	0.633122699247639	0.589173405746624	-	0.572971488517214
10.5	-1e-04	0.856381657462268	0.890481440593067	0.470193999010735	-	0.627026302725585	0.568682151690143	0.865921139143827	0.301598124095508	0.656449719153261	0.553681254952166	0.697324794827	0.683492941424265	0.655429985609963	0.439147806563754	0.450215833010861	0.524546102364762	0.932579256904388	0.73974243516459	0.364206834109427	0.980275667783462	0.101721080783864	0.59639716724794	0.389519907839575	0.632385101095731	0.542832074287065	1.04507690049359	0.664604285552559	0.763709523035149	0.37962694688058	0.304283414479498	0.802621831262303	0.32009543374454	0.791145286747837	0.763510979704985	0.607486883445399	0.811389403242418	0.761044702365143	0.576480704769938	0.680693862676207	0.88601912164562	0.632292032212877	0.589911665781347	-	0.573117110373278
11	-1e-04	0.856384275807496	0.890782740609939	0.470470754808775	-	0.627216231211033	0.568838468649051	0.867106308073815	0.301598124095508	0.656536151104706	0.553771139809269	0.697793318820732	0.683745278759307	0.655325832998158	0.439239483375625	0.450199720621913	0.525093702122916	0.933039530073384	0.740170658896022	0.364536762203716	0.980743448479007	0.102116224580459	0.596253893609601	0.389519907839575	0.632385101095731	0.543150152737953	1.04545682617827	0.664927732191063	0.763777285006854	0.380083153655323	0.304283414479498	0.803236724177427	0.32009543374454	0.79108119775525	0.763682712956377	0.607101441407319	0.811527551611586	0.761129508607883	0.576728247532674	0.680954235101772	0.886192719217081	0.632300523119983	0.590587564052885	-	0.573103495101168
11.5	-1e-04	0.85643891068528	0.890972611158577	0.470713496184362	-	0.627350208124905	0.568994372539908	0.867518629348441	0.301598124095508	0.656624879352239	0.553808762197816	0.698056153532707	0.683912881097785	0.655662636194314	0.439239483375625	0.450210224982175	0.525475217659596	0.93319747631628	0.740438269257356	0.364545821098363	0.981024053130386	0.10225604793668	0.596335798879163	0.389519907839575	0.632385101095731	0.543430697332422	1.04576055281977	0.665208731840539	0.763798921146938	0.380180982585659	0.304283414479498	0.803877119840283	0.32009543374454	0.79099624533244	0.763814265516163	0.606764313537215	0.811606332803495	0.761145630391911	0.576704032228963	0.681078563101756	0.886192719217081	0.632634086928138	0.59111289665093	-	0.573051924485117
12	0	0.856589703847983	0.891132351377382	0.471007805707632	-	0.627503342552387	0.569150787559397	0.867548409143331	0.301709946143985	0.656788580015632	0.553854995076222	0.698247393507518	0.684069491554328	0.656133392403162	0.439300174179553	0.450331322147395	0.525733609209186	0.933278873263983	0.740616377612969	0.364546917747066	0.981214186267425	0.102365009195455	0.596527613562271	0.389594951572185	0.632500608291774	0.54366414475433	1.04605867445825	0.66553830682351	0.763819507190105	0.38022785038861	0.304419072204639	0.804424224019928	0.320184936367716	0.791006881058013	0.764009241226165	0.6069356061158	0.811746544399678	0.761239581595692	0.576647913036641	0.681164581297046	0.886227587913868	0.633086906121039	0.591514259853102	-	0.573125429497668
12.5	0	0.85661333023572	0.891191773615719	0.471060967850281	-	0.62756535675378	0.569242629016674	0.86739406112973	0.301659443956399	0.656855788948906	0.553868380661328	0.69829767651463	0.684117335002884	0.656498017573934	0.439367174786298	0.450258047086481	0.525846267139584	0.933243701912767	0.740688650442098	0.364464827348274	0.981285797278179	0.102318441404168	0.59667576498863	0.389531390745234	0.632378825746197	0.543782976289891	1.04619735079432	0.665497895780209	0.763808105184303	0.380163438890509	0.304261990248711	0.804727873283869	0.320138633191211	0.791030524958944	0.763967633622048	0.606749715640009	0.811769895451231	0.761242656959257	0.576554656906455	0.681179371844862	0.886349982962531	0.633412453197994	0.591596817677146	-	0.573067074398568
13	0	0.856612767726143	0.891189110949927	0.471105662633636	-	0.627569438528823	0.569280733280766	0.867207026503182	0.301659443956399	0.656868130178214	0.553853743517209	0.698271580043001	0.684138411163804	0.656728705908417	0.439275497203629	0.450295187759639	0.525858664275542	0.933170054204491	0.740666089138176	0.364289804253349	0.981270662265888	0.102243980298954	0.596735400094024	0.389531390745234	0.632378825746197	0.54382410506079	1.04621210913392	0.665530004624816	0.76378997355442	0.38001235193575	0.304261990248711	0.804895396703333	0.320138633191211	0.791027187141526	0.764058985664728	0.606768178353828	0.811760885710487	0.761165919607993	0.576473443372197	0.681164229228158	0.886176385937392	0.633608347962127	0.591665063891742	-	0.573043288796544
13.5	0	0.856626972013511	0.891170191059064	0.471117654523187	-	0.62755958829755	0.569283048229966	0.867092062911889	0.301659443956399	0.65686990110321	0.553816120596651	0.69824114912426	0.684118981226493	0.656817102589403	0.439275497203629	0.450284683038308	0.525842200516347	0.933108206253222	0.740644367612549	0.364270572189344	0.981237148204673	0.102210683108569	0.596782734306352	0.389531390745234	0.632378825746197	0.543825987963169	1.04621842358647	0.665552138395287	0.763777070082111	0.37994727176532	0.304261990248711	0.804925589178285	0.320138633191211	0.790998912089083	0.763927433979976	0.606684682996952	0.811748502982272	0.76110144805516	0.57641622310739	0.681148412336749	0.886176385937392	0.633671637545891	0.591624158244304	-	0.573016973564154
14	0	0.856627695653752	0.891149565023443	0.471086376019048	-	0.627543191655117	0.569275625153568	0.867005313404702	0.301659443956399	0.656872427615031	0.553816120596651	0.698213500093334	0.684099113969569	0.656841921940944	0.439275497203629	0.450284683038308	0.525813503729178	0.933067848619932	0.740636197043204	0.364239149511195	0.981210742736766	0.102175374526996	0.596810801761752	0.389531390745234	0.632378825746197	0.543814768832753	1.04618882272989	0.665563287015903	0.763771680912853	0.379903695907206	0.304261990248711	0.804888099377453	0.320138633191211	0.79098340362292	0.763927433979976	0.606653400282237	0.811740705315695	0.761125622950931	0.576377647681102	0.681120605708251	0.886176385937392	0.633689198237678	0.591599354350183	-	0.573011319093712
14.5	0	0.856639406391639	0.891137801045988	0.471124800577672	-	0.627539577362824	0.569267322268263	0.866955025532171	0.301659443956399	0.656867936495405	0.553816120596651	0.698196749280942	0.684106458546739	0.656853233629369	0.439275497203629	0.450284683038308	0.525796148071922	0.933051090104044	0.740590287787927	0.364220613767247	0.981198984074399	0.10216540442234	0.59682502486525	0.389531390745234	0.632378825746197	0.543800695942787	1.04617820231651	0.665498197752459	0.763772061396817	0.37991081517838	0.304261990248711	0.804876944867931	0.320138633191211	0.791012291425363	0.763927433979976	0.606778255621985	0.811740845132294	0.761125622950931	0.576366244595238	0.681109066265978	0.886176385937392	0.633677393948335	0.591572128063763	-	0.573017970937872
15	0	0.856646665407627	0.891135580627451	0.471087745487057	-	0.627542701624065	0.569263601999683	0.86692082363851	0.301659443956399	0.656859267161667	0.553816120596651	0.698184321768895	0.684085720837902	0.656851276324317	0.439275497203629	0.450284683038308	0.525778956295414	0.933048026480208	0.740590287787927	0.364236105634336	0.981184159736404	0.102166240011502	0.596828205767017	0.389531390745234	0.632378825746197	0.543789359815971	1.04618418574573	0.665498197752459	0.763772061396817	0.379913619034016	0.304261990248711	0.804848032344498	0.320138633191211	0.791012291425363	0.763927433979976	0.606758024116633	0.811733501217037	0.761125622950931	0.576372890235962	0.681109745113246	0.886176385937392	0.633676890945569	0.591547444399157	-	0.573025983422485
15.5	0	0.856625213450225	0.891129432161324	0.471073828888439	-	0.627532133252454	0.569260661175167	0.866920458620346	0.301659443956399	0.656864744505288	0.553816120596651	0.698175756954515	0.684085720837902	0.656823973490396	0.439275497203629	0.450284683038308	0.525760969168608	0.933051759218627	0.740590287787927	0.364216762650176	0.981174490610829	0.102143769941722	0.596797632966135	0.389531390745234	0.632378825746197	0.543781258496838	1.04615836663725	0.665498197752459	0.763772061396817	0.379882221696209	0.304261990248711	0.804831289518378	0.320138633191211	0.791012291425363	0.763927433979976	0.606758024116633	0.811733501217037	0.761125622950931	0.576383593976561	0.681109745113246	0.886176385937392	0.633673516285231	0.59153338612241	-	0.573025983422485
16	0	0.856626778756417	0.891129432161324	0.471073828888439	-	0.627532133252454	0.569255177920343	0.866961574820863	0.301659443956399	0.656857923687585	0.553816120596651	0.698183615234302	0.684085720837902	0.656793838826015	0.439275497203629	0.450284683038308	0.525767763199016	0.933058088948784	0.740590287787927	0.364242379718053	0.981180633747317	0.102167144251143	0.596797632966135	0.389531390745234	0.632378825746197	0.543777115626275	1.0461575622001	0.665498197752459	0.763772061396817	0.379913489853084	0.304261990248711	0.804810394686032	0.320138633191211	0.791012291425363	0.763927433979976	0.606758024116633	0.811733501217037	0.761125622950931	0.576391677198035	0.681109745113246	0.886176385937392	0.633635873766937	0.59153338612241	-	0.573025983422485
16.5	0	0.856626778756417	0.891129432161324	0.471073828888439	-	0.627532133252454	0.569255177920343	0.866961574820863	0.301659443956399	0.656857923687585	0.553816120596651	0.698183615234302	0.684085720837902	0.656793838826015	0.439275497203629	0.450284683038308	0.525767763199016	0.933058088948784	0.740590287787927	0.364242379718053	0.981180633747317	0.102167144251143	0.596797632966135	0.389531390745234	0.632378825746197	0.543777115626275	1.0461575622001	0.665498197752459	0.763772061396817	0.379913489853084	0.304261990248711	0.804810394686032	0.320138633191211	0.791012291425363	0.763927433979976	0.606758024116633	0.811733501217037	0.761125622950931	0.576391677198035	0.681109745113246	0.886176385937392	0.633635873766937	0.59153338612241	-	0.573025983422485
17	0	0.856626778756417	0.891129432161324	0.471073828888439	-	0.627532133252454	0.569255177920343	0.866961574820863	0.301659443956399	0.656857923687585	0.553816120596651	0.698183615234302	0.684085720837902	0.656793838826015	0.439275497203629	0.450284683038308	0.525767763199016	0.933058088948784	0.740590287787927	0.364242379718053	0.981180633747317	0.102167144251143	0.596797632966135	0.389531390745234	0.632378825746197	0.543777115626275	1.0461575622001	0.665498197752459	0.763772061396817	0.379913489853084	0.304261990248711	0.804810394686032	0.320138633191211	0.791012291425363	0.763927433979976	0.606758024116633	0.811733501217037	0.761125622950931	0.576391677198035	0.681109745113246	0.886176385937392	0.633635873766937	0.59153338612241	-	0.573025983422485
17.5	0	0.856626778756417	0.891129432161324	0.471073828888439	-	0.627532133252454	0.569255177920343	0.866961574820863	0.301659443956399	0.656857923687585	0.553816120596651	0.698183615234302	0.684085720837902	0.656793838826015	0.439275497203629	0.450284683038308	0.525767763199016	0.933058088948784	0.740590287787927	0.364242379718053	0.981180633747317	0.102167144251143	0.596797632966135	0.389531390745234	0.632378825746197	0.543777115626275	1.0461575622001	0.665498197752459	0.763772061396817	0.379913489853084	0.304261990248711	0.804810394686032	0.320138633191211	0.791012291425363	0.763927433979976	0.606758024116633	0.811733501217037	0.761125622950931	0.576391677198035	0.681109745113246	0.886176385937392	0.633635873766937	0.59153338612241	-	0.573025983422485
18	0	0.856626778756417	0.891129432161324	0.471073828888439	-	0.627532133252454	0.569255177920343	0.866961574820863	0.301659443956399	0.656857923687585	0.553816120596651	0.698183615234302	0.684085720837902	0.656793838826015	0.439275497203629	0.450284683038308	0.525767763199016	0.933058088948784	0.740590287787927	0.364242379718053	0.981180633747317	0.102167144251143	0.596797632966135	0.389531390745234	0.632378825746197	0.543777115626275	1.0461575622001	0.665498197752459	0.763772061396817	0.379913489853084	0.304261990248711	0.804810394686032	0.320138633191211	0.791012291425363	0.763927433979976	0.606758024116633	0.811733501217037	0.761125622950931	0.576391677198035	0.681109745113246	0.886176385937392	0.633635873766937	0.59153338612241	-	0.573025983422485
18.5	0	0.856626778756417	0.891129432161324	0.471073828888439	-	0.627532133252454	0.569255177920343	0.866961574820863	0.301659443956399	0.656857923687585	0.553816120596651	0.698183615234302	0.684085720837902	0.656793838826015	0.439275497203629	0.450284683038308	0.525767763199016	0.933058088948784	0.740590287787927	0.364242379718053	0.981180633747317	0.102167144251143	0.596797632966135	0.389531390745234	0.632378825746197	0.543777115626275	1.0461575622001	0.665498197752459	0.763772061396817	0.379913489853084	0.304261990248711	0.804810394686032	0.320138633191211	0.791012291425363	0.763927433979976	0.606758024116633	0.811733501217037	0.761125622950931	0.576391677198035	0.681109745113246	0.886176385937392	0.633635873766937	0.59153338612241	-	0.573025983422485
19	0	0.856626778756417	0.891129432161324	0.471073828888439	-	0.627532133252454	0.569255177920343	0.866961574820863	0.301659443956399	0.656857923687585	0.553816120596651	0.698183615234302	0.684085720837902	0.656793838826015	0.439275497203629	0.450284683038308	0.525767763199016	0.933058088948784	0.740590287787927	0.364242379718053	0.981180633747317	0.102167144251143	0.596797632966135	0.389531390745234	0.632378825746197	0.543777115626275	1.0461575622001	0.665498197752459	0.763772061396817	0.379913489853084	0.304261990248711	0.804810394686032	0.320138633191211	0.791012291425363	0.763927433979976	0.606758024116633	0.811733501217037	0.761125622950931	0.576391677198035	0.681109745113246	0.886176385937392	0.633635873766937	0.59153338612241	-	0.573025983422485
19.5	0	0.856626778756417	0.891129432161324	0.471073828888439	-	0.627532133252454	0.569255177920343	0.866961574820863	0.301659443956399	0.656857923687585	0.553816120596651	0.698183615234302	0.684085720837902	0.656793838826015	0.439275497203629	0.450284683038308	0.525767763199016	0.933058088948784	0.740590287787927	0.364242379718053	0.981180633747317	0.102167144251143	0.596797632966135	0.389531390745234	0.632378825746197	0.543777115626275	1.0461575622001	0.665498197752459	0.763772061396817	0.379913489853084	0.304261990248711	0.804810394686032	0.320138633191211	0.791012291425363	0.763927433979976	0.606758024116633	0.811733501217037	0.761125622950931	0.576391677198035	0.681109745113246	0.886176385937392	0.633635873766937	0.59153338612241	-	0.573025983422485
20	0	0.856626778756417	0.891129432161324	0.471073828888439	-	0.627532133252454	0.569255177920343	0.866961574820863	0.301659443956399	0.656857923687585	0.553816120596651	0.698183615234302	0.684085720837902	0.656793838826015	0.439275497203629	0.450284683038308	0.525767763199016	0.933058088948784	0.740590287787927	0.364242379718053	0.981180633747317	0.102167144251143	0.596797632966135	0.389531390745234	0.632378825746197	0.543777115626275	1.0461575622001	0.665498197752459	0.763772061396817	0.379913489853084	0.304261990248711	0.804810394686032	0.320138633191211	0.791012291425363	0.763927433979976	0.606758024116633	0.811733501217037	0.761125622950931	0.576391677198035	0.681109745113246	0.886176385937392	0.633635873766937	0.59153338612241	-	0.573025983422485
20.5	0	0.856626778756417	0.891129432161324	0.471073828888439	-	0.627532133252454	0.569255177920343	0.866961574820863	0.301659443956399	0.656857923687585	0.553816120596651	0.698183615234302	0.684085720837902	0.656793838826015	0.439275497203629	0.450284683038308	0.525767763199016	0.933058088948784	0.740590287787927	0.364242379718053	0.981180633747317	0.102167144251143	0.596797632966135	0.389531390745234	0.632378825746197	0.543777115626275	1.0461575622001	0.665498197752459	0.763772061396817	0.379913489853084	0.304261990248711	0.804810394686032	0.320138633191211	0.791012291425363	0.763927433979976	0.606758024116633	0.811733501217037	0.761125622950931	0.576391677198035	0.681109745113246	0.886176385937392	0.633635873766937	0.59153338612241	-	0.573025983422485
21	0	0.856626778756417	0.891129432161324	0.471073828888439	-	0.627532133252454	0.569255177920343	0.866961574820863	0.301659443956399	0.656857923687585	0.553816120596651	0.698183615234302	0.684085720837902	0.656793838826015	0.439275497203629	0.450284683038308	0.525767763199016	0.933058088948784	0.740590287787927	0.364242379718053	0.981180633747317	0.102167144251143	0.596797632966135	0.389531390745234	0.632378825746197	0.543777115626275	1.0461575622001	0.665498197752459	0.763772061396817	0.379913489853084	0.304261990248711	0.804810394686032	0.320138633191211	0.791012291425363	0.763927433979976	0.606758024116633	0.811733501217037	0.761125622950931	0.576391677198035	0.681109745113246	0.886176385937392	0.633635873766937	0.59153338612241	-	0.573025983422485
21.5	0	0.856626778756417	0.891129432161324	0.471073828888439	-	0.627532133252454	0.569255177920343	0.866961574820863	0.301659443956399	0.656857923687585	0.553816120596651	0.698183615234302	0.684085720837902	0.656793838826015	0.439275497203629	0.450284683038308	0.525767763199016	0.933058088948784	0.740590287787927	0.364242379718053	0.981180633747317	0.102167144251143	0.596797632966135	0.389531390745234	0.632378825746197	0.543777115626275	1.0461575622001	0.665498197752459	0.763772061396817	0.379913489853084	0.304261990248711	0.804810394686032	0.320138633191211	0.791012291425363	0.763927433979976	0.606758024116633	0.811733501217037	0.761125622950931	0.576391677198035	0.681109745113246	0.886176385937392	0.633635873766937	0.59153338612241	-	0.573025983422485
22	0	0.856626778756417	0.891129432161324	0.471073828888439	-	0.627532133252454	0.569255177920343	0.866961574820863	0.301659443956399	0.656857923687585	0.553816120596651	0.698183615234302	0.684085720837902	0.656793838826015	0.439275497203629	0.450284683038308	0.525767763199016	0.933058088948784	0.740590287787927	0.364242379718053	0.981180633747317	0.102167144251143	0.596797632966135	0.389531390745234	0.632378825746197	0.543777115626275	1.0461575622001	0.665498197752459	0.763772061396817	0.379913489853084	0.304261990248711	0.804810394686032	0.320138633191211	0.791012291425363	0.763927433979976	0.606758024116633	0.811733501217037	0.761125622950931	0.576391677198035	0.681109745113246	0.886176385937392	0.633635873766937	0.59153338612241	-	0.573025983422485
22.5	0	0.856626778756417	0.891129432161324	0.471073828888439	-	0.627532133252454	0.569255177920343	0.866961574820863	0.301659443956399	0.656857923687585	0.553816120596651	0.698183615234302	0.684085720837902	0.656793838826015	0.439275497203629	0.450284683038308	0.525767763199016	0.933058088948784	0.740590287787927	0.364242379718053	0.981180633747317	0.102167144251143	0.596797632966135	0.389531390745234	0.632378825746197	0.543777115626275	1.0461575622001	0.665498197752459	0.763772061396817	0.379913489853084	0.304261990248711	0.804810394686032	0.320138633191211	0.791012291425363	0.763927433979976	0.606758024116633	0.811733501217037	0.761125622950931	0.576391677198035	0.681109745113246	0.886176385937392	0.633635873766937	0.59153338612241	-	0.573025983422485
23	0	0.856626778756417	0.891129432161324	0.471073828888439	-	0.627532133252454	0.569255177920343	0.866961574820863	0.301659443956399	0.656857923687585	0.553816120596651	0.698183615234302	0.684085720837902	0.656793838826015	0.439275497203629	0.450284683038308	0.525767763199016	0.933058088948784	0.740590287787927	0.364242379718053	0.981180633747317	0.102167144251143	0.596797632966135	0.389531390745234	0.632378825746197	0.543777115626275	1.0461575622001	0.665498197752459	0.763772061396817	0.379913489853084	0.304261990248711	0.804810394686032	0.320138633191211	0.791012291425363	0.763927433979976	0.606758024116633	0.811733501217037	0.761125622950931	0.576391677198035	0.681109745113246	0.886176385937392	0.633635873766937	0.59153338612241	-	0.573025983422485
23.5	0	0.856626778756417	0.891129432161324	0.471073828888439	-	0.627532133252454	0.569255177920343	0.866961574820863	0.301659443956399	0.656857923687585	0.553816120596651	0.698183615234302	0.684085720837902	0.656793838826015	0.439275497203629	0.450284683038308	0.525767763199016	0.933058088948784	0.740590287787927	0.364242379718053	0.981180633747317	0.102167144251143	0.596797632966135	0.389531390745234	0.632378825746197	0.543777115626275	1.0461575622001	0.665498197752459	0.763772061396817	0.379913489853084	0.304261990248711	0.804810394686032	0.320138633191211	0.791012291425363	0.763927433979976	0.606758024116633	0.811733501217037	0.761125622950931	0.576391677198035	0.681109745113246	0.886176385937392	0.633635873766937	0.59153338612241	-	0.573025983422485
24	0	0.856626778756417	0.891129432161324	0.471073828888439	-	0.627532133252454	0.569255177920343	0.866961574820863	0.301659443956399	0.656857923687585	0.553816120596651	0.698183615234302	0.684085720837902	0.656793838826015	0.439275497203629	0.450284683038308	0.525767763199016	0.933058088948784	0.740590287787927	0.364242379718053	0.981180633747317	0.102167144251143	0.596797632966135	0.389531390745234	0.632378825746197	0.543777115626275	1.0461575622001	0.665498197752459	0.763772061396817	0.379913489853084	0.304261990248711	0.804810394686032	0.320138633191211	0.791012291425363	0.763927433979976	0.606758024116633	0.811733501217037	0.761125622950931	0.576391677198035	0.681109745113246	0.886176385937392	0.633635873766937	0.59153338612241	-	0.573025983422485
24.5	0	0.856626778756417	0.891129432161324	0.471073828888439	-	0.627532133252454	0.569255177920343	0.866961574820863	0.301659443956399	0.656857923687585	0.553816120596651	0.698183615234302	0.684085720837902	0.656793838826015	0.439275497203629	0.450284683038308	0.525767763199016	0.933058088948784	0.740590287787927	0.364242379718053	0.981180633747317	0.102167144251143	0.596797632966135	0.389531390745234	0.632378825746197	0.543777115626275	1.0461575622001	0.665498197752459	0.763772061396817	0.379913489853084	0.304261990248711	0.804810394686032	0.320138633191211	0.791012291425363	0.763927433979976	0.606758024116633	0.811733501217037	0.761125622950931	0.576391677198035	0.681109745113246	0.886176385937392	0.633635873766937	0.59153338612241	-	0.573025983422485
25	0	0.856626778756417	0.891129432161324	0.471073828888439	-	0.627532133252454	0.569255177920343	0.866961574820863	0.301659443956399	0.656857923687585	0.553816120596651	0.698183615234302	0.684085720837902	0.656793838826015	0.439275497203629	0.450284683038308	0.525767763199016	0.933058088948784	0.740590287787927	0.364242379718053	0.981180633747317	0.102167144251143	0.596797632966135	0.389531390745234	0.632378825746197	0.543777115626275	1.0461575622001	0.665498197752459	0.763772061396817	0.379913489853084	0.304261990248711	0.804810394686032	0.320138633191211	0.791012291425363	0.763927433979976	0.606758024116633	0.811733501217037	0.761125622950931	0.576391677198035	0.681109745113246	0.886176385937392	0.633635873766937	0.59153338612241	-	0.573025983422485
25.5	0	0.856626778756417	0.891129432161324	0.471073828888439	-	0.627532133252454	0.569255177920343	0.866961574820863	0.301659443956399	0.656857923687585	0.553816120596651	0.698183615234302	0.684085720837902	0.656793838826015	0.439275497203629	0.450284683038308	0.525767763199016	0.933058088948784	0.740590287787927	0.364242379718053	0.981180633747317	0.102167144251143	0.596797632966135	0.389531390745234	0.632378825746197	0.543777115626275	1.0461575622001	0.665498197752459	0.763772061396817	0.379913489853084	0.304261990248711	0.804810394686032	0.320138633191211	0.791012291425363	0.763927433979976	0.606758024116633	0.811733501217037	0.761125622950931	0.576391677198035	0.681109745113246	0.886176385937392	0.633635873766937	0.59153338612241	-	0.573025983422485
26	0	0.856626778756417	0.891129432161324	0.471073828888439	-	0.627532133252454	0.569255177920343	0.866961574820863	0.301659443956399	0.656857923687585	0.553816120596651	0.698183615234302	0.684085720837902	0.656793838826015	0.439275497203629	0.450284683038308	0.525767763199016	0.933058088948784	0.740590287787927	0.364242379718053	0.981180633747317	0.102167144251143	0.596797632966135	0.389531390745234	0.632378825746197	0.543777115626275	1.0461575622001	0.665498197752459	0.763772061396817	0.379913489853084	0.304261990248711	0.804810394686032	0.320138633191211	0.791012291425363	0.763927433979976	0.606758024116633	0.811733501217037	0.761125622950931	0.576391677198035	0.681109745113246	0.886176385937392	0.633635873766937	0.59153338612241	-	0.573025983422485
26.5	0	0.856626778756417	0.891129432161324	0.471073828888439	-	0.627532133252454	0.569255177920343	0.866961574820863	0.301659443956399	0.656857923687585	0.553816120596651	0.698183615234302	0.684085720837902	0.656793838826015	0.439275497203629	0.450284683038308	0.525767763199016	0.933058088948784	0.740590287787927	0.364242379718053	0.981180633747317	0.102167144251143	0.596797632966135	0.389531390745234	0.632378825746197	0.543777115626275	1.0461575622001	0.665498197752459	0.763772061396817	0.379913489853084	0.304261990248711	0.804810394686032	0.320138633191211	0.791012291425363	0.763927433979976	0.606758024116633	0.811733501217037	0.761125622950931	0.576391677198035	0.681109745113246	0.886176385937392	0.633635873766937	0.59153338612241	-	0.573025983422485
27	0	0.856626778756417	0.891129432161324	0.471073828888439	-	0.627532133252454	0.569255177920343	0.866961574820863	0.301659443956399	0.656857923687585	0.553816120596651	0.698183615234302	0.684085720837902	0.656793838826015	0.439275497203629	0.450284683038308	0.525767763199016	0.933058088948784	0.740590287787927	0.364242379718053	0.981180633747317	0.102167144251143	0.596797632966135	0.389531390745234	0.632378825746197	0.543777115626275	1.0461575622001	0.665498197752459	0.763772061396817	0.379913489853084	0.304261990248711	0.804810394686032	0.320138633191211	0.791012291425363	0.763927433979976	0.606758024116633	0.811733501217037	0.761125622950931	0.576391677198035	0.681109745113246	0.886176385937392	0.633635873766937	0.59153338612241	-	0.573025983422485
