# Supplementary material for: Non-linear models for the detection of impaired cerebral blood flow autoregulation
Source: PLoS One. 2018 Jan 30;13(1):e0191825. doi: 10.1371/journal.pone.0191825 (PMC5790248; doi:10.1371/journal.pone.0191825)
Supplement: S3 File — Step responses produced by the Non-linear Finite Impulse Response models selected for each subject in hypercapnia. (CSV) [file pone.0191825.s004.csv]

time	step ABP	0911	0921	0931	0941	0951	0961	0971	0981	0991	1001	1011	1021	1031	1041	1051	1061	1071	1081	1091	1101	1111	1121	1131	1141	1151	1161	1171	1181	1191	1201	1211	1221	1231	1241	1251	1261	1271	1281	1291	1301	1311	1321	1331	1341
-10	1	0.8	0.8	0.8	-	0.8	0.8	0.8	0.8	0.8	0.8	0.8	0.8	0.8	0.8	0.8	0.8	0.8	0.8	0.8	0.8	0.8	0.8	0.8	0.8	0.8	0.8	0.8	0.8	0.8	0.8	0.8	0.8	0.8	0.8	0.8	0.8	0.8	0.8	0.8	0.8	0.8	0.8	-	0.8
-9.5	1	0.8	0.8	0.8	-	0.8	0.8	0.8	0.8	0.8	0.8	0.8	0.8	0.8	0.8	0.8	0.8	0.8	0.8	0.8	0.8	0.8	0.8	0.8	0.8	0.8	0.8	0.8	0.8	0.8	0.8	0.8	0.8	0.8	0.8	0.8	0.8	0.8	0.8	0.8	0.8	0.8	0.8	-	0.8
-9	1	0.8	0.8	0.8	-	0.8	0.8	0.8	0.8	0.8	0.8	0.8	0.8	0.8	0.8	0.8	0.8	0.8	0.8	0.8	0.8	0.8	0.8	0.8	0.8	0.8	0.8	0.8	0.8	0.8	0.8	0.8	0.8	0.8	0.8	0.8	0.8	0.8	0.8	0.8	0.8	0.8	0.8	-	0.8
-8.5	1	0.8	0.8	0.8	-	0.8	0.8	0.8	0.8	0.8	0.8	0.8	0.8	0.8	0.8	0.8	0.8	0.8	0.8	0.8	0.8	0.8	0.8	0.8	0.8	0.8	0.8	0.8	0.8	0.8	0.8	0.8	0.8	0.8	0.8	0.8	0.8	0.8	0.8	0.8	0.8	0.8	0.8	-	0.8
-8	1	0.8	0.8	0.8	-	0.8	0.8	0.8	0.8	0.8	0.8	0.8	0.8	0.8	0.8	0.8	0.8	0.8	0.8	0.8	0.8	0.8	0.8	0.8	0.8	0.8	0.8	0.8	0.8	0.8	0.8	0.8	0.8	0.8	0.8	0.8	0.8	0.8	0.8	0.8	0.8	0.8	0.8	-	0.8
-7.5	1	0.8	0.8	0.8	-	0.8	0.8	0.8	0.8	0.8	0.8	0.8	0.8	0.8	0.8	0.8	0.8	0.8	0.8	0.8	0.8	0.8	0.8	0.8	0.8	0.8	0.8	0.8	0.8	0.8	0.8	0.8	0.8	0.8	0.8	0.8	0.8	0.8	0.8	0.8	0.8	0.8	0.8	-	0.8
-7	1	0.8	0.8	0.8	-	0.8	0.8	0.8	0.8	0.8	0.8	0.8	0.8	0.8	0.8	0.8	0.8	0.8	0.8	0.8	0.8	0.8	0.8	0.8	0.8	0.8	0.8	0.8	0.8	0.8	0.8	0.8	0.8	0.8	0.8	0.8	0.8	0.8	0.8	0.8	0.8	0.8	0.8	-	0.8
-6.5	1	0.8	0.8	0.8	-	0.8	0.8	0.8	0.8	0.8	0.8	0.8	0.8	0.8	0.8	0.8	0.8	0.8	0.8	0.8	0.8	0.8	0.8	0.8	0.8	0.8	0.8	0.8	0.8	0.8	0.8	0.8	0.8	0.8	0.8	0.8	0.8	0.8	0.8	0.8	0.8	0.8	0.8	-	0.8
-6	1	0.8	0.8	0.8	-	0.8	0.8	0.8	0.8	0.8	0.8	0.8	0.8	0.8	0.8	0.8	0.8	0.8	0.8	0.8	0.8	0.8	0.8	0.8	0.8	0.8	0.8	0.8	0.8	0.8	0.8	0.8	0.8	0.8	0.8	0.8	0.8	0.8	0.8	0.8	0.8	0.8	0.8	-	0.8
-5.5	1	0.8	0.8	0.8	-	0.8	0.8	0.8	0.8	0.8	0.8	0.8	0.8	0.8	0.8	0.8	0.8	0.8	0.8	0.8	0.8	0.8	0.8	0.8	0.8	0.8	0.8	0.8	0.8	0.8	0.8	0.8	0.8	0.8	0.8	0.8	0.8	0.8	0.8	0.8	0.8	0.8	0.8	-	0.8
-5	1	0.8	0.8	0.8	-	0.8	0.8	0.8	0.8	0.8	0.8	0.8	0.8	0.8	0.8	0.8	0.8	0.8	0.8	0.8	0.8	0.8	0.8	0.8	0.8	0.8	0.8	0.8	0.8	0.8	0.8	0.8	0.8	0.8	0.8	0.8	0.8	0.8	0.8	0.8	0.8	0.8	0.8	-	0.8
-4.5	1	0.8	0.8	0.8	-	0.8	0.8	0.8	0.8	0.8	0.8	0.8	0.8	0.8	0.8	0.8	0.8	0.8	0.8	0.8	0.8	0.8	0.8	0.8	0.8	0.8	0.8	0.8	0.8	0.8	0.8	0.8	0.8	0.8	0.8	0.8	0.8	0.8	0.8	0.8	0.8	0.8	0.8	-	0.8
-4	1	0.8	0.8	0.8	-	0.8	0.8	0.8	0.8	0.8	0.8	0.8	0.8	0.8	0.8	0.8	0.8	0.8	0.8	0.8	0.8	0.8	0.8	0.8	0.8	0.8	0.8	0.8	0.8	0.8	0.8	0.8	0.8	0.8	0.8	0.8	0.8	0.8	0.8	0.8	0.8	0.8	0.8	-	0.8
-3.5	1	0.8	0.8	0.8	-	0.8	0.8	0.8	0.8	0.8	0.8	0.8	0.8	0.8	0.8	0.8	0.8	0.8	0.8	0.8	0.8	0.8	0.8	0.8	0.8	0.8	0.8	0.8	0.8	0.8	0.8	0.8	0.8	0.8	0.8	0.8	0.8	0.8	0.8	0.8	0.8	0.8	0.8	-	0.8
-3	1	0.8	0.8	0.8	-	0.8	0.8	0.8	0.8	0.8	0.8	0.8	0.8	0.8	0.8	0.8	0.8	0.8	0.8	0.8	0.8	0.8	0.8	0.8	0.8	0.8	0.8	0.8	0.8	0.8	0.8	0.8	0.8	0.8	0.8	0.8	0.8	0.8	0.8	0.8	0.8	0.8	0.8	-	0.8
-2.5	1	0.8	0.8	0.8	-	0.8	0.8	0.8	0.8	0.8	0.8	0.8	0.8	0.8	0.8	0.8	0.8	0.8	0.8	0.8	0.8	0.8	0.8	0.8	0.8	0.8	0.8	0.8	0.8	0.8	0.8	0.8	0.8	0.8	0.8	0.8	0.8	0.8	0.8	0.8	0.8	0.8	0.8	-	0.8
-2	1	0.8	0.8	0.8	-	0.8	0.8	0.8	0.8	0.8	0.8	0.8	0.8	0.8	0.8	0.8	0.8	0.8	0.8	0.8	0.8	0.8	0.8	0.8	0.8	0.8	0.8	0.8	0.8	0.8	0.8	0.8	0.8	0.8	0.8	0.8	0.8	0.8	0.8	0.8	0.8	0.8	0.8	-	0.8
-1.5	1	0.8	0.8	0.8	-	0.8	0.8	0.8	0.8	0.8	0.8	0.8	0.8	0.8	0.8	0.8	0.8	0.8	0.8	0.8	0.8	0.8	0.8	0.8	0.8	0.8	0.8	0.8	0.8	0.8	0.8	0.8	0.8	0.8	0.8	0.8	0.8	0.8	0.8	0.8	0.8	0.8	0.8	-	0.8
-1	1	0.8	0.8	0.8	-	0.8	0.8	0.8	0.8	0.8	0.8	0.8	0.8	0.8	0.8	0.8	0.8	0.8	0.8	0.8	0.8	0.8	0.8	0.8	0.8	0.8	0.8	0.8	0.8	0.8	0.8	0.8	0.8	0.8	0.8	0.8	0.8	0.8	0.8	0.8	0.8	0.8	0.8	-	0.8
-0.5	1	0.8	0.8	0.8	-	0.8	0.8	0.8	0.8	0.8	0.8	0.8	0.8	0.8	0.8	0.8	0.8	0.8	0.8	0.8	0.8	0.8	0.8	0.8	0.8	0.8	0.8	0.8	0.8	0.8	0.8	0.8	0.8	0.8	0.8	0.8	0.8	0.8	0.8	0.8	0.8	0.8	0.8	-	0.8
0	1	0.8	0.8	0.8	-	0.8	0.8	0.8	0.8	0.8	0.8	0.8	0.8	0.8	0.8	0.8	0.8	0.8	0.8	0.8	0.8	0.8	0.8	0.8	0.8	0.8	0.8	0.8	0.8	0.8	0.8	0.8	0.8	0.8	0.8	0.8	0.8	0.8	0.8	0.8	0.8	0.8	0.8	-	0.8
0.5	0.9325	0.768084948833178	0.727895645872759	0.764123547750468	-	0.732833328795823	0.765908578456947	0.750043061552833	0.684817279165873	0.797461738719403	0.727714011105309	0.795954844232406	0.794221689578637	0.76853356701331	0.802919968731238	0.797572862962657	0.798285966309368	0.741672844546702	0.798892076377211	0.75054199536753	0.73115222201606	0.780425291164465	0.755517188257915	0.769260752258119	0.754729756063898	0.738503518516882	0.737269571440845	0.774695001336386	0.770576170400818	0.762665683656184	0.632994305685361	0.74900895392766	0.746237975649297	0.732466173085074	0.791080309226171	0.757017091706293	0.751381074513847	0.798041870933321	0.770268490323178	0.786181060958188	0.702129563321068	0.71751890409796	0.775437365312749	-	0.734882503711422
1	0.7205	0.659598216992458	0.515689884918511	0.640244597557978	-	0.532719149593322	0.646603414005585	0.600328520496691	0.395157238494721	0.771313878635279	0.519542854431666	0.75992711594568	0.657508570946358	0.639513297493738	0.698917535135397	0.775081290208973	0.790147616952754	0.611659330885959	0.784660674516317	0.581377055465782	0.545531113871792	0.225316088990258	0.626160310412604	0.682578264099589	0.606317198093893	0.561227546094233	0.539514220142329	0.687591806330753	0.688105243109749	0.672001314345539	0.3181933348033	0.58549569952429	0.564486847074636	0.517395550808156	0.745975554399737	0.58127660426149	0.608466750568186	0.683515484510554	0.650388914349423	0.725070798103661	0.427762130045085	0.459207992025586	0.681309746025268	-	0.522754619557791
1.5	0.4386	0.502261838521286	0.327680463087243	0.462540539988813	-	0.288842771270356	0.467771360477673	0.429858948114816	0.135633732485803	0.68605300679102	0.325582923770571	0.661612083264988	0.368585330579333	0.365885277271889	0.454351686955032	0.713912159077903	0.757470239720578	0.499956778560591	0.787476641084137	0.377932982601851	0.358906007249782	0.133003590467342	0.467541597373827	0.591232263317255	0.40922905845473	0.354299707569953	0.324960419884694	0.551667651145642	0.590021733111416	0.590350370445054	0.297984206085221	0.357949958780228	0.314802119305955	0.380697137575103	0.640508627336691	0.328176086795905	0.441960034718977	0.377276857155084	0.442988390442952	0.525812725742799	0.184587338186975	0.16148603318361	0.518947486690222	-	0.24402893920312
2	0.2039	0.368204984980625	0.239948732715912	0.325048440573258	-	0.111961464978594	0.323113227530303	0.331147480293782	0.0221600187167497	0.587572643214166	0.209224386069127	0.59000620795629	0.207108489834171	0.110288879790335	0.206863124981432	0.632875528177675	0.686887013530668	0.413021167229817	0.779442111012526	0.294404418157501	0.261326181720551	0.443453877994034	0.340327592700066	0.54548626958558	0.26513987362232	0.20693162694879	0.269178374020835	0.419801347713859	0.488330185627024	0.491058273251798	0.494916047612878	0.167973133998021	0.141958841638075	0.300689218751917	0.515550585977247	0.297429594208975	0.334413945641063	0.145190219155938	0.228933249909278	0.30559519017952	0.119471150725803	0.0173648483803845	0.350062677839879	-	0.0478209414853599
2.5	0.052	0.298228556064472	0.212342251794989	0.275577227881718	-	0.0399835169471772	0.278179719841137	0.299145528497536	-0.00364614873178648	0.517428897740841	0.195413514291249	0.532186178818557	0.0628181844527422	0.015368548739491	-0.072409805136852	0.552343239169294	0.594301103247108	0.335161865891496	0.76230886880904	0.329438165734973	0.230081564619101	0.37000163946941	0.250257197616509	0.526785247596855	0.199706699778108	0.123953957322374	0.334284133545683	0.329678575208938	0.381531804648193	0.326275823553874	0.584519729667977	0.0538574689551752	0.101804063492796	0.172778818934403	0.423647199459627	0.329199350475865	0.298377508440171	0.21238243118778	0.069879669659531	0.209734986134936	0.0922510557436909	0.0200370907021352	0.236131472316202	-	-0.0363002607973637
3	-0.0248	0.298720727062409	0.235485993329088	0.301554252549878	-	0.0616179344495322	0.314534411067871	0.299833890710193	0.014633726161992	0.46115160350767	0.257116705786348	0.203259392497538	-0.0577440993850711	0.0355063873181962	-0.178489041347091	0.466219549812825	0.474684874190461	0.29342268293185	0.566407679745744	0.403915606188821	0.233480291757824	0.289556053575143	0.201143157299899	0.494224855664235	0.187731481203446	0.0898763092052832	0.392744425890432	0.285483144852013	0.278936531193313	0.261881510242392	0.562868485475906	0.00747118878625774	0.132530671112295	0.187724502675592	0.362745636182874	0.456530594640836	0.324299141031406	0.369504668459103	-0.0235861637767811	0.197576243403819	0.029391488541296	0.0825399973453387	0.199484882090522	-	-0.0683384570903793
3.5	-0.0498	0.352453155489669	0.26675454574018	0.3662609127937	-	0.109230132175799	0.375177751622505	0.309333415488413	0.047777713197138	0.370176688867153	0.312479555704886	0.0771877388574346	-0.12032441998653	0.0842335897410635	-0.196530546201424	0.342138998427021	0.314517504885134	0.284268087064265	-0.110297247710207	0.47461740213912	0.248937946392455	0.310505374127206	0.203612386397867	0.427847916739121	0.201130868252949	0.0852446587439772	0.410654703559286	0.290181835751974	0.147079888297571	0.397106778400729	0.522407578450088	0.0111027461187405	0.171919580964118	0.213065385958372	0.313997137447928	0.466892086269413	0.397276066909217	0.467119586467379	-0.0647503044448967	0.211012522170495	-0.0312986504115542	0.152937777603074	0.223619478604048	-	-0.0962428144633172
4	-0.0466	0.423901325666633	0.283000179599664	0.430879213531403	-	0.179535952710285	0.425933388653721	0.317875061163011	0.0788031535765186	0.261471041088259	0.332486453276306	0.149471158227303	-0.155786791383778	0.121032276741278	-0.197961656315432	0.25562375173495	0.165275129885049	0.292258122316343	0.0880263521236067	0.524791022685167	0.264611995509124	0.354151462099981	0.257774062141354	0.348407989936376	0.221344587608473	0.0940557725687541	0.446508905803392	0.345247241233717	0.000664539437980283	0.558677640543567	0.504131379951718	0.0498357028698593	0.257895877165242	0.226584685762734	0.296578300471609	0.539406132234487	0.492789868557156	0.510189310421356	-0.0731558668723664	0.224026777895051	-0.0740786257185391	0.207699286271054	0.270441717608893	-	-0.118596977889517
4.5	-0.0328	0.481655279221463	0.285968738695753	0.473347801695028	-	0.283355022091928	0.456545613951494	0.323221046504091	0.100320045593253	0.19509569868128	0.328559285981828	0.214584285788284	-0.180077095145999	0.139744359346298	-0.196546423710273	0.266543939179448	0.073687616848747	0.30410973254111	0.36781785257839	0.552783715559417	0.275836194843332	0.378925103375696	0.333451446915947	0.287891643849672	0.238719318746735	0.105858469886516	0.502455851476795	0.405254110297717	-0.10863575111473	0.615841813096171	0.505757980870772	0.10977105734928	0.390774981731897	0.233467873932798	0.342410519108887	0.674454991765437	0.562018677357446	0.518537245265907	-0.065820849049669	0.230359957746077	-0.0979672963432676	0.240952625042883	0.294723002141284	-	-0.130967698588521
5	-0.0182	0.515946207136339	0.283156583640202	0.49202354566748	-	0.341756048847674	0.469867397403323	0.326002283499281	0.112527784533813	0.16174501789815	0.316573034906742	0.238361756315823	-0.193286854422086	0.1465181406076	-0.192789882317332	0.297979072739689	0.0424446066770543	0.314157973120746	0.420322256649522	0.564090089638557	0.28245137792604	0.380270414135157	0.387137873039424	0.256476784925656	0.250275894852894	0.115888295075638	0.493846179278831	0.440604068895369	-0.169495062351598	0.597121428414215	0.515040123098788	0.145093856446511	0.466663906073154	0.237026217317086	0.417426645171741	0.738793964524723	0.571092283653161	0.514241645410311	-0.0539718345118672	0.231792996986587	-0.107182272672799	0.256489637888808	0.278809358366863	-	-0.142679597383117
5.5	-0.0073	0.530405940087493	0.278966906072735	0.494721242342106	-	0.330071851919274	0.472384170353325	0.3269641341892	0.117263459042806	0.142950756184721	0.304939830759668	0.237382511788795	-0.198422211639463	0.14655790076215	-0.187930125442324	0.308721832901147	0.0492335349238602	0.320180866746159	0.368359430561343	0.565543949208222	0.285241428895805	0.36995299783739	0.409193034089671	0.247714568477853	0.256290283445924	0.122362791050182	0.435470261277975	0.459847383160761	-0.193168264893825	0.551815798156997	0.524388856797873	0.141068649889166	0.453813172372793	0.238435921097943	0.433651374230416	0.735478121306915	0.539026729736906	0.507896827871991	-0.0434385286846009	0.23075084962129	-0.10782263852816	0.260526109288367	0.24668060997562	-	-0.15073263366377
6	-8e-04	0.532648950206485	0.275458125206451	0.490002071249062	-	0.292700214852448	0.469888551952681	0.326980648877839	0.117848508047973	0.133574008580177	0.296695738689141	0.227642798478647	-0.197860922550911	0.144122097347565	-0.183833777222073	0.301307696338336	0.0706936883100753	0.32317934166058	0.275354471543524	0.562467992521124	0.285811267370089	0.35914111580023	0.415009399396797	0.251230405409582	0.258416318164382	0.125706415887908	0.393777709147931	0.471937435700948	-0.195246607377453	0.509567441088069	0.530951326527361	0.122994299597667	0.403954216830971	0.238595213224903	0.394459183088164	0.700291072765704	0.498675678133441	0.503215695468771	-0.0362959899704947	0.229139709020092	-0.104902005513577	0.258713618007096	0.219599567836751	-	-0.153446119504402
6.5	0.0021	0.529266756474617	0.273048142394084	0.483553016306298	-	0.254359587713043	0.465975542319757	0.326555954692242	0.116443665538827	0.130990974064076	0.291884542970411	0.217146582673061	-0.195643859496061	0.141144111589983	-0.181389126525547	0.287078798452784	0.0921347279088878	0.324011080375203	0.180323030520316	0.558406823240875	0.28524379235834	0.351486796863174	0.416243879630744	0.258819532589708	0.258359276284682	0.126812073693873	0.38841696962212	0.479528019301095	-0.188018648593652	0.480521998045123	0.534684260792164	0.101378037235736	0.353576822823402	0.238075115975138	0.352071371529264	0.660999818667546	0.465611987146804	0.499988123381445	-0.0324666557427917	0.227676912609968	-0.101171548917773	0.254998223954135	0.199584227629177	-	-0.156407383206113
7	0.0027	0.52449293322833	0.27168930517504	0.478144444745194	-	0.225435225348338	0.462537998946391	0.326046826467564	0.114573679328532	0.132296815736424	0.289717350232468	0.209167854328828	-0.193360600723578	0.138681868113383	-0.180467025816179	0.274029229941494	0.10764947548164	0.323742260658764	0.108190273732338	0.554958438419635	0.284342382831613	0.347279736892961	0.417006788362531	0.265931440228044	0.257385186569809	0.126673951181874	0.406764517585495	0.48335338023524	-0.179142987393402	0.464849690983601	0.536305285252229	0.0823432919021798	0.317993299107616	0.237393856867198	0.32723188336262	0.63100202745103	0.444326040553096	0.497904319338704	-0.0310638113680397	0.226643062734002	-0.0982843109788518	0.25141666820291	0.18528507116258	-	-0.161136724800419
7.5	0.0022	0.520426947866468	0.271133693696665	0.474620000433718	-	0.208141664987852	0.460197228929974	0.32565046822167	0.113069578925934	0.134735184439447	0.289219740991985	0.204221159294086	-0.19166313140678	0.137132998119103	-0.180477554472145	0.265177379372787	0.116495658701115	0.323136398462157	0.0648736674400188	0.55271588992473	0.283571759458727	0.345625439974174	0.417754297868643	0.270944969655669	0.256301751311912	0.126077378351329	0.431401763003815	0.484492092649157	-0.171877402883251	0.458804367852412	0.536638265002853	0.0687550076307162	0.298855727561136	0.236859737837168	0.318255056302874	0.613291691162144	0.433658982849738	0.496927736753878	-0.0310484913072286	0.226070931273898	-0.096405869289083	0.248890536866202	0.176025947917856	-	-0.166199006820146
8	0.0014	0.517763220437972	0.271059316387859	0.472826331139266	-	0.20042899632499	0.458954843487663	0.325413164135273	0.112145266776497	0.136927772267976	0.289535114205182	0.201812096167195	-0.19072974370346	0.136394141887411	-0.18086283805647	0.260482280092552	0.120285606870812	0.322561896450497	0.0457208773759716	0.551614224724108	0.283075213672528	0.345431033784553	0.418270103205092	0.273756585195297	0.255485939048231	0.125467295662747	0.451832104808184	0.484127442881577	-0.167283708352625	0.458507231913063	0.536363446349287	0.0612440981747568	0.291876344636808	0.236544008884342	0.31857883873777	0.605386373788188	0.430246124822406	0.496702150769852	-0.0315971804313449	0.225844186044742	-0.095423927469892	0.247525616620624	0.171117562332665	-	-0.170119890811077
8.5	7e-04	0.516394445399033	0.271197724482131	0.472236301976829	-	0.198599824768098	0.458513002724249	0.325304346493897	0.111704430188911	0.138344029707005	0.290089077800349	0.20109709492418	-0.190389807403497	0.136180500170656	-0.181286331439433	0.25870513307378	0.120980958372275	0.322149518377773	0.0420917063558122	0.551282723756958	0.282823679840756	0.345860283693401	0.418491448430262	0.274923560529952	0.255007214066427	0.125018993245976	0.464740278188935	0.483279656538416	-0.164990564181903	0.460596056924334	0.535920791089256	0.0581345736998629	0.291658347631187	0.236402409227989	0.322631183196641	0.603606946791704	0.430733360610066	0.49682454828353	-0.0322196036715467	0.225816310582377	-0.0951111712503916	0.247010377448351	0.169369912569542	-	-0.172480105534875
9	2e-04	0.515920638894925	0.271369525158842	0.472286206090563	-	0.199802897605696	0.45850649681488	0.325261819102298	0.111519999886514	0.138964508488918	0.290584583928467	0.201232274037613	-0.190441317270649	0.136182185738608	-0.181617198699479	0.258576713591459	0.120184193210935	0.321863518306418	0.0457846796641368	0.551324932036368	0.282708943928607	0.346380242872147	0.418503849811987	0.275065920140715	0.254773620940614	0.124729109983309	0.471027952791233	0.48245224842594	-0.164287705204697	0.463134990210125	0.535531457524303	0.0578012283174758	0.294331271456986	0.236345848859487	0.327156051877963	0.604798059668068	0.432697162553995	0.49695425456257	-0.032714669492816	0.225857261922829	-0.095214960884914	0.246935402426789	0.169456041451321	-	-0.173544178849925
9.5	0	0.515974871027246	0.271561692533449	0.472608161234996	-	0.201916206537862	0.45870088857173	0.325304783168735	0.111669524720855	0.139203821163204	0.290951144473456	0.201776108267319	-0.190361602747045	0.136445983374233	-0.181802406925959	0.259154782622477	0.119068842474962	0.321874796120756	0.0514329881995659	0.551558773346915	0.282774070748143	0.346958787303083	0.418502778501224	0.274812860431147	0.254754229294849	0.124665058506071	0.472940953599953	0.481898464973355	-0.16438708434016	0.465248890119273	0.535251599895491	0.0586852476160857	0.297445505124006	0.236414576307752	0.330674889685128	0.606872025353	0.434790534774766	0.497371574019599	-0.0329990679649199	0.225977419668925	-0.0953179681830079	0.247158211893111	0.170286659015441	-	-0.173749091801815
10	-1e-04	0.51620312770081	0.271629928283214	0.47293125219252	-	0.20379458393727	0.458904803456608	0.325312671258462	0.111693525785813	0.139104769185992	0.291096504173356	0.202210474408362	-0.19072339578535	0.136518275292747	-0.181882465115229	0.259846457695872	0.118089436055061	0.321782714444271	0.0562172808916772	0.551789329682651	0.282781413073141	0.347164394633001	0.418438545870831	0.274410381189124	0.254788847946475	0.124621237044994	0.472538897329943	0.481594585399676	-0.164843823742967	0.466491895323304	0.53513953700342	0.0598021906487702	0.29991943023133	0.236418483876993	0.332822592466133	0.608707610129361	0.436321290423439	0.497380536522815	-0.0331216376136581	0.226014072356338	-0.0955121800245251	0.247367732867861	0.171188075107705	-	-0.173589835565064
10.5	-1e-04	0.516443698795279	0.271685957239892	0.473168068466568	-	0.205115212519377	0.459066580135004	0.325339914079211	0.111795030565918	0.138956223562809	0.291172885617971	0.202578340678579	-0.190721773788346	0.136637821142347	-0.181906831690579	0.260395926784857	0.117437472299162	0.321831927984749	0.0595327000941862	0.55190674818441	0.282831871126969	0.347333593922304	0.418403179996591	0.27407881504461	0.254837843875794	0.124644828629971	0.471326009453079	0.48148622677972	-0.165291439145972	0.467069107314688	0.535083191277909	0.0607435957534108	0.301461017738734	0.236458752506032	0.333833717969949	0.609931146163117	0.437223180561705	0.497465164974801	-0.033160898278038	0.226061274234598	-0.0957087598482758	0.247500591730204	0.171861388254698	-	-0.173321015768573
11	-1e-04	0.516611069385799	0.271685957239892	0.473288816006948	-	0.205789310167165	0.459135419100494	0.325339914079211	0.111795030565918	0.138740981117737	0.291172885617971	0.202703946084052	-0.19088228063203	0.136637821142347	-0.181906831690579	0.260739701798835	0.117068897145191	0.321802683633723	0.0608514182882529	0.551975686138394	0.282831871126969	0.347333593922304	0.418362351485288	0.273838170162701	0.254864430665111	0.124644828629971	0.470131993631296	0.481460629864989	-0.165620307267727	0.467193896384248	0.535083191277909	0.0612884317268254	0.302148179809751	0.236454706809629	0.334073693310886	0.610608635290597	0.437586329889928	0.497409544505717	-0.033160898278038	0.226061274234598	-0.0957881393398565	0.247566409634419	0.172242620144758	-	-0.173108962850089
11.5	-1e-04	0.516701761100962	0.271685957239892	0.473334004736782	-	0.205988943695775	0.459166360483141	0.325339914079211	0.111795030565918	0.138646475113575	0.291172885617971	0.202768065895648	-0.19088228063203	0.136637821142347	-0.181906831690579	0.260915561548644	0.116921934588663	0.321802683633723	0.0614688993711554	0.551975686138394	0.282831871126969	0.347333593922304	0.418342726085857	0.273696610056663	0.254869112547385	0.124644828629971	0.469268108585245	0.481474738003923	-0.165858872583112	0.467105890803015	0.535083191277909	0.0615668337484749	0.302291525757983	0.236454706809629	0.333930688467444	0.610850530572937	0.437631785311896	0.497371309396658	-0.033160898278038	0.226061274234598	-0.0958732325027085	0.247566409634419	0.172398209645535	-	-0.172975640370845
12	0	0.516774479931077	0.271729741139463	0.473379257669259	-	0.206079261427294	0.45920007042223	0.325386503336449	0.111974039792403	0.138704763092307	0.291180237235085	0.202873234246934	-0.190678095758978	0.136804569483149	-0.181875627265747	0.260977514640094	0.116963860433134	0.321963935447275	0.0615417312110391	0.552048904676485	0.282925442572054	0.347466243925555	0.418386244981451	0.273725418235645	0.254935662832213	0.124735833291925	0.468791805689272	0.48155507000248	-0.165872321133929	0.46702952417694	0.535082678538333	0.0616698369129154	0.302295000862318	0.236527267989545	0.333731317076402	0.610930340464273	0.437616044101378	0.497667113757234	-0.033116848822101	0.226119009902323	-0.0957260858569497	0.247688424100306	0.172440424158252	-	-0.172827468243995
12.5	0	0.516788132378328	0.271673707307453	0.473380273866446	-	0.205974471243098	0.459206892742986	0.325359261431163	0.111872535539806	0.138652955268165	0.291103842473422	0.202820283021635	-0.191000758584898	0.13668502405061	-0.181851231958775	0.260969331846188	0.117006305575205	0.321856221164853	0.0614837902192821	0.552069362066322	0.282874984823766	0.347296842357355	0.418354774929117	0.27371226235467	0.254944523897211	0.124712241750603	0.468571698024119	0.481585684283469	-0.165921841560657	0.466920223953326	0.53513901383285	0.0616768555399176	0.302156054476814	0.236478925033392	0.333503052654068	0.610855881789464	0.43747600568604	0.497433166966221	-0.0330775892345627	0.22607177483751	-0.0957733535407896	0.247687202079578	0.172413351045953	-	-0.172792264039651
13	0	0.516777507440492	0.271673707307453	0.473359625204172	-	0.205824244262476	0.459199934598291	0.325359261431163	0.111872535539806	0.138613663518782	0.291103842473422	0.202822857693213	-0.190840251888381	0.13668502405061	-0.181851231958775	0.260935954938073	0.117026237296659	0.321885461384954	0.0614010753404122	0.552000424088692	0.282874984823766	0.347296842357355	0.418350305593992	0.273712961351964	0.254927300150303	0.124712241750603	0.468501721234851	0.481608019771001	-0.165906025379581	0.466823139884173	0.53513901383285	0.0615787898603231	0.30195384477081	0.236482981339268	0.333335709680487	0.610751014912332	0.437371368545246	0.49741236523987	-0.0330775892345627	0.22607177483751	-0.0958641581557458	0.247621383840669	0.172366156441944	-	-0.172818970601053
13.5	0	0.516767052573532	0.271673707307453	0.473333940141237	-	0.20577182150264	0.459168994125139	0.325359261431163	0.111872535539806	0.138577928806625	0.291103842473422	0.202758760511124	-0.190840251888381	0.13668502405061	-0.181851231958775	0.260909640586194	0.117063502785004	0.321885461384954	0.0607828658512554	0.552000424088692	0.282874984823766	0.347296842357355	0.418359486269327	0.273723577037656	0.254922618191631	0.124712241750603	0.468541393028269	0.481602325126904	-0.165875874741414	0.466799069281638	0.53513901383285	0.0615317817299001	0.301849643420087	0.236482981339268	0.333269956987694	0.6106877788769	0.437321796399192	0.497450583687896	-0.0330775892345627	0.22607177483751	-0.095779067010153	0.247621383840669	0.172332455453721	-	-0.172836574941597
14	0	0.516756359007366	0.271673707307453	0.473324187359045	-	0.205686771726323	0.459168994125139	0.325359261431163	0.111872535539806	0.138643031716428	0.291103842473422	0.202758760511124	-0.190840251888381	0.13668502405061	-0.181851231958775	0.260887325828997	0.117118356266292	0.321885461384954	0.0607828658512554	0.552000424088692	0.282874984823766	0.347296842357355	0.41836965333633	0.273739694604902	0.254922618191631	0.124712241750603	0.468589929614683	0.481608947361449	-0.165893610282933	0.466759236994977	0.53513901383285	0.0615118165131208	0.301786252924262	0.236482981339268	0.333235180765444	0.610598401748722	0.437289868547668	0.497450583687896	-0.0330775892345627	0.22607177483751	-0.095779067010153	0.247621383840669	0.172305420937358	-	-0.172842879227612
14.5	0	0.516744588588682	0.271673707307453	0.473324187359045	-	0.20570395296163	0.459168994125139	0.325359261431163	0.111872535539806	0.138643031716428	0.291103842473422	0.202758760511124	-0.190840251888381	0.13668502405061	-0.181851231958775	0.260866286651417	0.117118356266292	0.321885461384954	0.0607828658512554	0.552000424088692	0.282874984823766	0.347296842357355	0.418362061235203	0.273759439064015	0.254922618191631	0.124712241750603	0.46863928743504	0.481625999792511	-0.16584483784909	0.466712195261852	0.53513901383285	0.0614756661332649	0.301809750607436	0.236482981339268	0.333232907125046	0.610598401748722	0.437281425907531	0.497450583687896	-0.0330775892345627	0.22607177483751	-0.095779067010153	0.247621383840669	0.172289900937702	-	-0.17283927573219
15	0	0.516744588588682	0.271673707307453	0.473324187359045	-	0.205705017859873	0.459168994125139	0.325359261431163	0.111872535539806	0.138643031716428	0.291103842473422	0.202758760511124	-0.190840251888381	0.13668502405061	-0.181851231958775	0.260866286651417	0.117118356266292	0.321885461384954	0.0607828658512554	0.552000424088692	0.282874984823766	0.347296842357355	0.418362735360847	0.273759439064015	0.254922618191631	0.124712241750603	0.468697679661918	0.481610760667187	-0.16584483784909	0.466773193086186	0.53513901383285	0.0614989051708108	0.301789768353774	0.236482981339268	0.3332296136913	0.610598401748722	0.437266138496671	0.497450583687896	-0.0330775892345627	0.22607177483751	-0.095779067010153	0.247621383840669	0.172279240324873	-	-0.17284703152854
15.5	0	0.516744588588682	0.271673707307453	0.473324187359045	-	0.205644018181192	0.459168994125139	0.325359261431163	0.111872535539806	0.138643031716428	0.291103842473422	0.202758760511124	-0.190840251888381	0.13668502405061	-0.181851231958775	0.260866286651417	0.117118356266292	0.321885461384954	0.0607828658512554	0.552000424088692	0.282874984823766	0.347296842357355	0.418365389124108	0.273759439064015	0.254922618191631	0.124712241750603	0.468705882514354	0.481610760667187	-0.16584483784909	0.466773193086186	0.53513901383285	0.061444086571828	0.301747458999262	0.236482981339268	0.33323033388082	0.610598401748722	0.437270023998099	0.497450583687896	-0.0330775892345627	0.22607177483751	-0.095779067010153	0.247621383840669	0.172277733101466	-	-0.172861549664711
16	0	0.516744588588682	0.271673707307453	0.473324187359045	-	0.205697177549882	0.459168994125139	0.325359261431163	0.111872535539806	0.138643031716428	0.291103842473422	0.202758760511124	-0.190840251888381	0.13668502405061	-0.181851231958775	0.260866286651417	0.117118356266292	0.321885461384954	0.0607828658512554	0.552000424088692	0.282874984823766	0.347296842357355	0.418365389124108	0.273759439064015	0.254922618191631	0.124712241750603	0.468705882514354	0.481610760667187	-0.16584483784909	0.466773193086186	0.53513901383285	0.0614795923482234	0.30180201908961	0.236482981339268	0.33326444329806	0.610598401748722	0.437290267880417	0.497450583687896	-0.0330775892345627	0.22607177483751	-0.095779067010153	0.247621383840669	0.17228855703719	-	-0.17285451815246
16.5	0	0.516744588588682	0.271673707307453	0.473324187359045	-	0.205697177549882	0.459168994125139	0.325359261431163	0.111872535539806	0.138643031716428	0.291103842473422	0.202758760511124	-0.190840251888381	0.13668502405061	-0.181851231958775	0.260866286651417	0.117118356266292	0.321885461384954	0.0607828658512554	0.552000424088692	0.282874984823766	0.347296842357355	0.418365389124108	0.273759439064015	0.254922618191631	0.124712241750603	0.468705882514354	0.481610760667187	-0.16584483784909	0.466773193086186	0.53513901383285	0.0614795923482234	0.30180201908961	0.236482981339268	0.33326444329806	0.610598401748722	0.437290267880417	0.497450583687896	-0.0330775892345627	0.22607177483751	-0.095779067010153	0.247621383840669	0.17228855703719	-	-0.17285451815246
17	0	0.516744588588682	0.271673707307453	0.473324187359045	-	0.205697177549882	0.459168994125139	0.325359261431163	0.111872535539806	0.138643031716428	0.291103842473422	0.202758760511124	-0.190840251888381	0.13668502405061	-0.181851231958775	0.260866286651417	0.117118356266292	0.321885461384954	0.0607828658512554	0.552000424088692	0.282874984823766	0.347296842357355	0.418365389124108	0.273759439064015	0.254922618191631	0.124712241750603	0.468705882514354	0.481610760667187	-0.16584483784909	0.466773193086186	0.53513901383285	0.0614795923482234	0.30180201908961	0.236482981339268	0.33326444329806	0.610598401748722	0.437290267880417	0.497450583687896	-0.0330775892345627	0.22607177483751	-0.095779067010153	0.247621383840669	0.17228855703719	-	-0.17285451815246
17.5	0	0.516744588588682	0.271673707307453	0.473324187359045	-	0.205697177549882	0.459168994125139	0.325359261431163	0.111872535539806	0.138643031716428	0.291103842473422	0.202758760511124	-0.190840251888381	0.13668502405061	-0.181851231958775	0.260866286651417	0.117118356266292	0.321885461384954	0.0607828658512554	0.552000424088692	0.282874984823766	0.347296842357355	0.418365389124108	0.273759439064015	0.254922618191631	0.124712241750603	0.468705882514354	0.481610760667187	-0.16584483784909	0.466773193086186	0.53513901383285	0.0614795923482234	0.30180201908961	0.236482981339268	0.33326444329806	0.610598401748722	0.437290267880417	0.497450583687896	-0.0330775892345627	0.22607177483751	-0.095779067010153	0.247621383840669	0.17228855703719	-	-0.17285451815246
18	0	0.516744588588682	0.271673707307453	0.473324187359045	-	0.205697177549882	0.459168994125139	0.325359261431163	0.111872535539806	0.138643031716428	0.291103842473422	0.202758760511124	-0.190840251888381	0.13668502405061	-0.181851231958775	0.260866286651417	0.117118356266292	0.321885461384954	0.0607828658512554	0.552000424088692	0.282874984823766	0.347296842357355	0.418365389124108	0.273759439064015	0.254922618191631	0.124712241750603	0.468705882514354	0.481610760667187	-0.16584483784909	0.466773193086186	0.53513901383285	0.0614795923482234	0.30180201908961	0.236482981339268	0.33326444329806	0.610598401748722	0.437290267880417	0.497450583687896	-0.0330775892345627	0.22607177483751	-0.095779067010153	0.247621383840669	0.17228855703719	-	-0.17285451815246
18.5	0	0.516744588588682	0.271673707307453	0.473324187359045	-	0.205697177549882	0.459168994125139	0.325359261431163	0.111872535539806	0.138643031716428	0.291103842473422	0.202758760511124	-0.190840251888381	0.13668502405061	-0.181851231958775	0.260866286651417	0.117118356266292	0.321885461384954	0.0607828658512554	0.552000424088692	0.282874984823766	0.347296842357355	0.418365389124108	0.273759439064015	0.254922618191631	0.124712241750603	0.468705882514354	0.481610760667187	-0.16584483784909	0.466773193086186	0.53513901383285	0.0614795923482234	0.30180201908961	0.236482981339268	0.33326444329806	0.610598401748722	0.437290267880417	0.497450583687896	-0.0330775892345627	0.22607177483751	-0.095779067010153	0.247621383840669	0.17228855703719	-	-0.17285451815246
19	0	0.516744588588682	0.271673707307453	0.473324187359045	-	0.205697177549882	0.459168994125139	0.325359261431163	0.111872535539806	0.138643031716428	0.291103842473422	0.202758760511124	-0.190840251888381	0.13668502405061	-0.181851231958775	0.260866286651417	0.117118356266292	0.321885461384954	0.0607828658512554	0.552000424088692	0.282874984823766	0.347296842357355	0.418365389124108	0.273759439064015	0.254922618191631	0.124712241750603	0.468705882514354	0.481610760667187	-0.16584483784909	0.466773193086186	0.53513901383285	0.0614795923482234	0.30180201908961	0.236482981339268	0.33326444329806	0.610598401748722	0.437290267880417	0.497450583687896	-0.0330775892345627	0.22607177483751	-0.095779067010153	0.247621383840669	0.17228855703719	-	-0.17285451815246
19.5	0	0.516744588588682	0.271673707307453	0.473324187359045	-	0.205697177549882	0.459168994125139	0.325359261431163	0.111872535539806	0.138643031716428	0.291103842473422	0.202758760511124	-0.190840251888381	0.13668502405061	-0.181851231958775	0.260866286651417	0.117118356266292	0.321885461384954	0.0607828658512554	0.552000424088692	0.282874984823766	0.347296842357355	0.418365389124108	0.273759439064015	0.254922618191631	0.124712241750603	0.468705882514354	0.481610760667187	-0.16584483784909	0.466773193086186	0.53513901383285	0.0614795923482234	0.30180201908961	0.236482981339268	0.33326444329806	0.610598401748722	0.437290267880417	0.497450583687896	-0.0330775892345627	0.22607177483751	-0.095779067010153	0.247621383840669	0.17228855703719	-	-0.17285451815246
20	0	0.516744588588682	0.271673707307453	0.473324187359045	-	0.205697177549882	0.459168994125139	0.325359261431163	0.111872535539806	0.138643031716428	0.291103842473422	0.202758760511124	-0.190840251888381	0.13668502405061	-0.181851231958775	0.260866286651417	0.117118356266292	0.321885461384954	0.0607828658512554	0.552000424088692	0.282874984823766	0.347296842357355	0.418365389124108	0.273759439064015	0.254922618191631	0.124712241750603	0.468705882514354	0.481610760667187	-0.16584483784909	0.466773193086186	0.53513901383285	0.0614795923482234	0.30180201908961	0.236482981339268	0.33326444329806	0.610598401748722	0.437290267880417	0.497450583687896	-0.0330775892345627	0.22607177483751	-0.095779067010153	0.247621383840669	0.17228855703719	-	-0.17285451815246
20.5	0	0.516744588588682	0.271673707307453	0.473324187359045	-	0.205697177549882	0.459168994125139	0.325359261431163	0.111872535539806	0.138643031716428	0.291103842473422	0.202758760511124	-0.190840251888381	0.13668502405061	-0.181851231958775	0.260866286651417	0.117118356266292	0.321885461384954	0.0607828658512554	0.552000424088692	0.282874984823766	0.347296842357355	0.418365389124108	0.273759439064015	0.254922618191631	0.124712241750603	0.468705882514354	0.481610760667187	-0.16584483784909	0.466773193086186	0.53513901383285	0.0614795923482234	0.30180201908961	0.236482981339268	0.33326444329806	0.610598401748722	0.437290267880417	0.497450583687896	-0.0330775892345627	0.22607177483751	-0.095779067010153	0.247621383840669	0.17228855703719	-	-0.17285451815246
21	0	0.516744588588682	0.271673707307453	0.473324187359045	-	0.205697177549882	0.459168994125139	0.325359261431163	0.111872535539806	0.138643031716428	0.291103842473422	0.202758760511124	-0.190840251888381	0.13668502405061	-0.181851231958775	0.260866286651417	0.117118356266292	0.321885461384954	0.0607828658512554	0.552000424088692	0.282874984823766	0.347296842357355	0.418365389124108	0.273759439064015	0.254922618191631	0.124712241750603	0.468705882514354	0.481610760667187	-0.16584483784909	0.466773193086186	0.53513901383285	0.0614795923482234	0.30180201908961	0.236482981339268	0.33326444329806	0.610598401748722	0.437290267880417	0.497450583687896	-0.0330775892345627	0.22607177483751	-0.095779067010153	0.247621383840669	0.17228855703719	-	-0.17285451815246
21.5	0	0.516744588588682	0.271673707307453	0.473324187359045	-	0.205697177549882	0.459168994125139	0.325359261431163	0.111872535539806	0.138643031716428	0.291103842473422	0.202758760511124	-0.190840251888381	0.13668502405061	-0.181851231958775	0.260866286651417	0.117118356266292	0.321885461384954	0.0607828658512554	0.552000424088692	0.282874984823766	0.347296842357355	0.418365389124108	0.273759439064015	0.254922618191631	0.124712241750603	0.468705882514354	0.481610760667187	-0.16584483784909	0.466773193086186	0.53513901383285	0.0614795923482234	0.30180201908961	0.236482981339268	0.33326444329806	0.610598401748722	0.437290267880417	0.497450583687896	-0.0330775892345627	0.22607177483751	-0.095779067010153	0.247621383840669	0.17228855703719	-	-0.17285451815246
22	0	0.516744588588682	0.271673707307453	0.473324187359045	-	0.205697177549882	0.459168994125139	0.325359261431163	0.111872535539806	0.138643031716428	0.291103842473422	0.202758760511124	-0.190840251888381	0.13668502405061	-0.181851231958775	0.260866286651417	0.117118356266292	0.321885461384954	0.0607828658512554	0.552000424088692	0.282874984823766	0.347296842357355	0.418365389124108	0.273759439064015	0.254922618191631	0.124712241750603	0.468705882514354	0.481610760667187	-0.16584483784909	0.466773193086186	0.53513901383285	0.0614795923482234	0.30180201908961	0.236482981339268	0.33326444329806	0.610598401748722	0.437290267880417	0.497450583687896	-0.0330775892345627	0.22607177483751	-0.095779067010153	0.247621383840669	0.17228855703719	-	-0.17285451815246
22.5	0	0.516744588588682	0.271673707307453	0.473324187359045	-	0.205697177549882	0.459168994125139	0.325359261431163	0.111872535539806	0.138643031716428	0.291103842473422	0.202758760511124	-0.190840251888381	0.13668502405061	-0.181851231958775	0.260866286651417	0.117118356266292	0.321885461384954	0.0607828658512554	0.552000424088692	0.282874984823766	0.347296842357355	0.418365389124108	0.273759439064015	0.254922618191631	0.124712241750603	0.468705882514354	0.481610760667187	-0.16584483784909	0.466773193086186	0.53513901383285	0.0614795923482234	0.30180201908961	0.236482981339268	0.33326444329806	0.610598401748722	0.437290267880417	0.497450583687896	-0.0330775892345627	0.22607177483751	-0.095779067010153	0.247621383840669	0.17228855703719	-	-0.17285451815246
23	0	0.516744588588682	0.271673707307453	0.473324187359045	-	0.205697177549882	0.459168994125139	0.325359261431163	0.111872535539806	0.138643031716428	0.291103842473422	0.202758760511124	-0.190840251888381	0.13668502405061	-0.181851231958775	0.260866286651417	0.117118356266292	0.321885461384954	0.0607828658512554	0.552000424088692	0.282874984823766	0.347296842357355	0.418365389124108	0.273759439064015	0.254922618191631	0.124712241750603	0.468705882514354	0.481610760667187	-0.16584483784909	0.466773193086186	0.53513901383285	0.0614795923482234	0.30180201908961	0.236482981339268	0.33326444329806	0.610598401748722	0.437290267880417	0.497450583687896	-0.0330775892345627	0.22607177483751	-0.095779067010153	0.247621383840669	0.17228855703719	-	-0.17285451815246
23.5	0	0.516744588588682	0.271673707307453	0.473324187359045	-	0.205697177549882	0.459168994125139	0.325359261431163	0.111872535539806	0.138643031716428	0.291103842473422	0.202758760511124	-0.190840251888381	0.13668502405061	-0.181851231958775	0.260866286651417	0.117118356266292	0.321885461384954	0.0607828658512554	0.552000424088692	0.282874984823766	0.347296842357355	0.418365389124108	0.273759439064015	0.254922618191631	0.124712241750603	0.468705882514354	0.481610760667187	-0.16584483784909	0.466773193086186	0.53513901383285	0.0614795923482234	0.30180201908961	0.236482981339268	0.33326444329806	0.610598401748722	0.437290267880417	0.497450583687896	-0.0330775892345627	0.22607177483751	-0.095779067010153	0.247621383840669	0.17228855703719	-	-0.17285451815246
24	0	0.516744588588682	0.271673707307453	0.473324187359045	-	0.205697177549882	0.459168994125139	0.325359261431163	0.111872535539806	0.138643031716428	0.291103842473422	0.202758760511124	-0.190840251888381	0.13668502405061	-0.181851231958775	0.260866286651417	0.117118356266292	0.321885461384954	0.0607828658512554	0.552000424088692	0.282874984823766	0.347296842357355	0.418365389124108	0.273759439064015	0.254922618191631	0.124712241750603	0.468705882514354	0.481610760667187	-0.16584483784909	0.466773193086186	0.53513901383285	0.0614795923482234	0.30180201908961	0.236482981339268	0.33326444329806	0.610598401748722	0.437290267880417	0.497450583687896	-0.0330775892345627	0.22607177483751	-0.095779067010153	0.247621383840669	0.17228855703719	-	-0.17285451815246
24.5	0	0.516744588588682	0.271673707307453	0.473324187359045	-	0.205697177549882	0.459168994125139	0.325359261431163	0.111872535539806	0.138643031716428	0.291103842473422	0.202758760511124	-0.190840251888381	0.13668502405061	-0.181851231958775	0.260866286651417	0.117118356266292	0.321885461384954	0.0607828658512554	0.552000424088692	0.282874984823766	0.347296842357355	0.418365389124108	0.273759439064015	0.254922618191631	0.124712241750603	0.468705882514354	0.481610760667187	-0.16584483784909	0.466773193086186	0.53513901383285	0.0614795923482234	0.30180201908961	0.236482981339268	0.33326444329806	0.610598401748722	0.437290267880417	0.497450583687896	-0.0330775892345627	0.22607177483751	-0.095779067010153	0.247621383840669	0.17228855703719	-	-0.17285451815246
25	0	0.516744588588682	0.271673707307453	0.473324187359045	-	0.205697177549882	0.459168994125139	0.325359261431163	0.111872535539806	0.138643031716428	0.291103842473422	0.202758760511124	-0.190840251888381	0.13668502405061	-0.181851231958775	0.260866286651417	0.117118356266292	0.321885461384954	0.0607828658512554	0.552000424088692	0.282874984823766	0.347296842357355	0.418365389124108	0.273759439064015	0.254922618191631	0.124712241750603	0.468705882514354	0.481610760667187	-0.16584483784909	0.466773193086186	0.53513901383285	0.0614795923482234	0.30180201908961	0.236482981339268	0.33326444329806	0.610598401748722	0.437290267880417	0.497450583687896	-0.0330775892345627	0.22607177483751	-0.095779067010153	0.247621383840669	0.17228855703719	-	-0.17285451815246
25.5	0	0.516744588588682	0.271673707307453	0.473324187359045	-	0.205697177549882	0.459168994125139	0.325359261431163	0.111872535539806	0.138643031716428	0.291103842473422	0.202758760511124	-0.190840251888381	0.13668502405061	-0.181851231958775	0.260866286651417	0.117118356266292	0.321885461384954	0.0607828658512554	0.552000424088692	0.282874984823766	0.347296842357355	0.418365389124108	0.273759439064015	0.254922618191631	0.124712241750603	0.468705882514354	0.481610760667187	-0.16584483784909	0.466773193086186	0.53513901383285	0.0614795923482234	0.30180201908961	0.236482981339268	0.33326444329806	0.610598401748722	0.437290267880417	0.497450583687896	-0.0330775892345627	0.22607177483751	-0.095779067010153	0.247621383840669	0.17228855703719	-	-0.17285451815246
26	0	0.516744588588682	0.271673707307453	0.473324187359045	-	0.205697177549882	0.459168994125139	0.325359261431163	0.111872535539806	0.138643031716428	0.291103842473422	0.202758760511124	-0.190840251888381	0.13668502405061	-0.181851231958775	0.260866286651417	0.117118356266292	0.321885461384954	0.0607828658512554	0.552000424088692	0.282874984823766	0.347296842357355	0.418365389124108	0.273759439064015	0.254922618191631	0.124712241750603	0.468705882514354	0.481610760667187	-0.16584483784909	0.466773193086186	0.53513901383285	0.0614795923482234	0.30180201908961	0.236482981339268	0.33326444329806	0.610598401748722	0.437290267880417	0.497450583687896	-0.0330775892345627	0.22607177483751	-0.095779067010153	0.247621383840669	0.17228855703719	-	-0.17285451815246
26.5	0	0.516744588588682	0.271673707307453	0.473324187359045	-	0.205697177549882	0.459168994125139	0.325359261431163	0.111872535539806	0.138643031716428	0.291103842473422	0.202758760511124	-0.190840251888381	0.13668502405061	-0.181851231958775	0.260866286651417	0.117118356266292	0.321885461384954	0.0607828658512554	0.552000424088692	0.282874984823766	0.347296842357355	0.418365389124108	0.273759439064015	0.254922618191631	0.124712241750603	0.468705882514354	0.481610760667187	-0.16584483784909	0.466773193086186	0.53513901383285	0.0614795923482234	0.30180201908961	0.236482981339268	0.33326444329806	0.610598401748722	0.437290267880417	0.497450583687896	-0.0330775892345627	0.22607177483751	-0.095779067010153	0.247621383840669	0.17228855703719	-	-0.17285451815246
27	0	0.516744588588682	0.271673707307453	0.473324187359045	-	0.205697177549882	0.459168994125139	0.325359261431163	0.111872535539806	0.138643031716428	0.291103842473422	0.202758760511124	-0.190840251888381	0.13668502405061	-0.181851231958775	0.260866286651417	0.117118356266292	0.321885461384954	0.0607828658512554	0.552000424088692	0.282874984823766	0.347296842357355	0.418365389124108	0.273759439064015	0.254922618191631	0.124712241750603	0.468705882514354	0.481610760667187	-0.16584483784909	0.466773193086186	0.53513901383285	0.0614795923482234	0.30180201908961	0.236482981339268	0.33326444329806	0.610598401748722	0.437290267880417	0.497450583687896	-0.0330775892345627	0.22607177483751	-0.095779067010153	0.247621383840669	0.17228855703719	-	-0.17285451815246
