# Supplementary material for: Non-linear models for the detection of impaired cerebral blood flow autoregulation
Source: PLoS One. 2018 Jan 30;13(1):e0191825. doi: 10.1371/journal.pone.0191825 (PMC5790248; doi:10.1371/journal.pone.0191825)
Supplement: S4 File — Step responses produced by the Non-linear Autoregressive models selected for each subject in baseline. (CSV) [file pone.0191825.s005.csv]

time	step ABP	0910	0920	0930	0940	0950	0960	0970	0980	0990	1000	1010	1020	1030	1040	1050	1060	1070	1080	1090	1100	1110	1120	1130	1140	1150	1160	1170	1180	1190	1200	1210	1220	1230	1240	1250	1260	1270	1280	1290	1300	1310	1320	1330	1340
-10	1	0.8	0.8	0.8	0.8	0.8	0.8	0.8	0.8	0.8	0.8	0.8	0.8	0.8	0.8	0.8	0.8	0.8	0.8	0.8	0.8	0.8	0.8	0.8	0.8	0.8	0.8	0.8	0.8	0.8	0.8	0.8	0.8	0.8	0.8	0.8	0.8	0.8	0.8	0.8	0.8	0.8	0.8	0.8	0.8
-9.5	1	0.8	0.8	0.8	0.8	0.8	0.8	0.8	0.8	0.8	0.8	0.8	0.8	0.8	0.8	0.8	0.8	0.8	0.8	0.8	0.8	0.8	0.8	0.8	0.8	0.8	0.8	0.8	0.8	0.8	0.8	0.8	0.8	0.8	0.8	0.8	0.8	0.8	0.8	0.8	0.8	0.8	0.8	0.8	0.8
-9	1	0.8	0.8	0.8	0.8	0.8	0.8	0.8	0.8	0.8	0.8	0.8	0.8	0.8	0.8	0.8	0.8	0.8	0.8	0.8	0.8	0.8	0.8	0.8	0.8	0.8	0.8	0.8	0.8	0.8	0.8	0.8	0.8	0.8	0.8	0.8	0.8	0.8	0.8	0.8	0.8	0.8	0.8	0.8	0.8
-8.5	1	0.8	0.8	0.8	0.8	0.8	0.8	0.8	0.8	0.8	0.8	0.8	0.8	0.8	0.8	0.8	0.8	0.8	0.8	0.8	0.8	0.8	0.8	0.8	0.8	0.8	0.8	0.8	0.8	0.8	0.8	0.8	0.8	0.8	0.8	0.8	0.8	0.8	0.8	0.8	0.8	0.8	0.8	0.8	0.8
-8	1	0.8	0.8	0.8	0.8	0.8	0.8	0.8	0.8	0.8	0.8	0.8	0.8	0.8	0.8	0.8	0.8	0.8	0.8	0.8	0.8	0.8	0.8	0.8	0.8	0.8	0.8	0.8	0.8	0.8	0.8	0.8	0.8	0.8	0.8	0.8	0.8	0.8	0.8	0.8	0.8	0.8	0.8	0.8	0.8
-7.5	1	0.8	0.8	0.8	0.8	0.8	0.8	0.8	0.8	0.8	0.8	0.8	0.8	0.8	0.8	0.8	0.8	0.8	0.8	0.8	0.8	0.8	0.8	0.8	0.8	0.8	0.8	0.8	0.8	0.8	0.8	0.8	0.8	0.8	0.8	0.8	0.8	0.8	0.8	0.8	0.8	0.8	0.8	0.8	0.8
-7	1	0.8	0.8	0.8	0.8	0.8	0.8	0.8	0.8	0.8	0.8	0.8	0.8	0.8	0.8	0.8	0.8	0.8	0.8	0.8	0.8	0.8	0.8	0.8	0.8	0.8	0.8	0.8	0.8	0.8	0.8	0.8	0.8	0.8	0.8	0.8	0.8	0.8	0.8	0.8	0.8	0.8	0.8	0.8	0.8
-6.5	1	0.8	0.8	0.8	0.8	0.8	0.8	0.8	0.8	0.8	0.8	0.8	0.8	0.8	0.8	0.8	0.8	0.8	0.8	0.8	0.8	0.8	0.8	0.8	0.8	0.8	0.8	0.8	0.8	0.8	0.8	0.8	0.8	0.8	0.8	0.8	0.8	0.8	0.8	0.8	0.8	0.8	0.8	0.8	0.8
-6	1	0.8	0.8	0.8	0.8	0.8	0.8	0.8	0.8	0.8	0.8	0.8	0.8	0.8	0.8	0.8	0.8	0.8	0.8	0.8	0.8	0.8	0.8	0.8	0.8	0.8	0.8	0.8	0.8	0.8	0.8	0.8	0.8	0.8	0.8	0.8	0.8	0.8	0.8	0.8	0.8	0.8	0.8	0.8	0.8
-5.5	1	0.8	0.8	0.8	0.8	0.8	0.8	0.8	0.8	0.8	0.8	0.8	0.8	0.8	0.8	0.8	0.8	0.8	0.8	0.8	0.8	0.8	0.8	0.8	0.8	0.8	0.8	0.8	0.8	0.8	0.8	0.8	0.8	0.8	0.8	0.8	0.8	0.8	0.8	0.8	0.8	0.8	0.8	0.8	0.8
-5	1	0.8	0.8	0.8	0.8	0.8	0.8	0.8	0.8	0.8	0.8	0.8	0.8	0.8	0.8	0.8	0.8	0.8	0.8	0.8	0.8	0.8	0.8	0.8	0.8	0.8	0.8	0.8	0.8	0.8	0.8	0.8	0.8	0.8	0.8	0.8	0.8	0.8	0.8	0.8	0.8	0.8	0.8	0.8	0.8
-4.5	1	0.8	0.8	0.8	0.8	0.8	0.8	0.8	0.8	0.8	0.8	0.8	0.8	0.8	0.8	0.8	0.8	0.8	0.8	0.8	0.8	0.8	0.8	0.8	0.8	0.8	0.8	0.8	0.8	0.8	0.8	0.8	0.8	0.8	0.8	0.8	0.8	0.8	0.8	0.8	0.8	0.8	0.8	0.8	0.8
-4	1	0.8	0.8	0.8	0.8	0.8	0.8	0.8	0.8	0.8	0.8	0.8	0.8	0.8	0.8	0.8	0.8	0.8	0.8	0.8	0.8	0.8	0.8	0.8	0.8	0.8	0.8	0.8	0.8	0.8	0.8	0.8	0.8	0.8	0.8	0.8	0.8	0.8	0.8	0.8	0.8	0.8	0.8	0.8	0.8
-3.5	1	0.8	0.8	0.8	0.8	0.8	0.8	0.8	0.8	0.8	0.8	0.8	0.8	0.8	0.8	0.8	0.8	0.8	0.8	0.8	0.8	0.8	0.8	0.8	0.8	0.8	0.8	0.8	0.8	0.8	0.8	0.8	0.8	0.8	0.8	0.8	0.8	0.8	0.8	0.8	0.8	0.8	0.8	0.8	0.8
-3	1	0.8	0.8	0.8	0.8	0.8	0.8	0.8	0.8	0.8	0.8	0.8	0.8	0.8	0.8	0.8	0.8	0.8	0.8	0.8	0.8	0.8	0.8	0.8	0.8	0.8	0.8	0.8	0.8	0.8	0.8	0.8	0.8	0.8	0.8	0.8	0.8	0.8	0.8	0.8	0.8	0.8	0.8	0.8	0.8
-2.5	1	0.8	0.8	0.8	0.8	0.8	0.8	0.8	0.8	0.8	0.8	0.8	0.8	0.8	0.8	0.8	0.8	0.8	0.8	0.8	0.8	0.8	0.8	0.8	0.8	0.8	0.8	0.8	0.8	0.8	0.8	0.8	0.8	0.8	0.8	0.8	0.8	0.8	0.8	0.8	0.8	0.8	0.8	0.8	0.8
-2	1	0.8	0.8	0.8	0.8	0.8	0.8	0.8	0.8	0.8	0.8	0.8	0.8	0.8	0.8	0.8	0.8	0.8	0.8	0.8	0.8	0.8	0.8	0.8	0.8	0.8	0.8	0.8	0.8	0.8	0.8	0.8	0.8	0.8	0.8	0.8	0.8	0.8	0.8	0.8	0.8	0.8	0.8	0.8	0.8
-1.5	1	0.8	0.8	0.8	0.8	0.8	0.8	0.8	0.8	0.8	0.8	0.8	0.8	0.8	0.8	0.8	0.8	0.8	0.8	0.8	0.8	0.8	0.8	0.8	0.8	0.8	0.8	0.8	0.8	0.8	0.8	0.8	0.8	0.8	0.8	0.8	0.8	0.8	0.8	0.8	0.8	0.8	0.8	0.8	0.8
-1	1	0.8	0.8	0.8	0.8	0.8	0.8	0.8	0.8	0.8	0.8	0.8	0.8	0.8	0.8	0.8	0.8	0.8	0.8	0.8	0.8	0.8	0.8	0.8	0.8	0.8	0.8	0.8	0.8	0.8	0.8	0.8	0.8	0.8	0.8	0.8	0.8	0.8	0.8	0.8	0.8	0.8	0.8	0.8	0.8
-0.5	1	0.8	0.8	0.8	0.8	0.8	0.8	0.8	0.8	0.8	0.8	0.8	0.8	0.8	0.8	0.8	0.8	0.8	0.8	0.8	0.8	0.8	0.8	0.8	0.8	0.8	0.8	0.8	0.8	0.8	0.8	0.8	0.8	0.8	0.8	0.8	0.8	0.8	0.8	0.8	0.8	0.8	0.8	0.8	0.8
0	1	0.8	0.8	0.8	0.8	0.8	0.8	0.8	0.8	0.8	0.8	0.8	0.8	0.8	0.8	0.8	0.8	0.8	0.8	0.8	0.8	0.8	0.8	0.8	0.8	0.8	0.8	0.8	0.8	0.8	0.8	0.8	0.8	0.8	0.8	0.8	0.8	0.8	0.8	0.8	0.8	0.8	0.8	0.8	0.8
0.5	0.9325	0.7308	0.7484	0.7897	0.7247	0.7756	0.7225	0.7391	0.7723	0.7248	0.7618	0.7546	0.774	0.743	0.7686	0.754	0.7693	0.7159	0.7349	0.6948	0.7491	0.7464	0.7543	0.7699	0.7356	0.7576	0.7326	0.8032	0.7845	0.7491	0.7664	0.7251	0.7424	0.7661	0.7436	0.7483	0.7505	0.6935	0.7792	0.7507	0.7328	0.7532	0.7352	0.7892	0.7379
1	0.7205	0.5104	0.5945	0.7724	0.5018	0.6851	0.5307	0.5492	0.6776	0.4917	0.6556	0.5904	0.6796	0.5723	0.6443	0.6216	0.6503	0.4532	0.5298	0.3773	0.5704	0.5678	0.6162	0.6726	0.5129	0.6053	0.5117	0.7933	0.731	0.5886	0.6594	0.4737	0.571	0.6451	0.5641	0.5795	0.6019	0.3764	0.6855	0.5922	0.5424	0.5846	0.5213	0.7487	0.5613
1.5	0.4386	0.2429	0.4143	0.7095	0.2877	0.538	0.3024	0.3068	0.532	0.1936	0.5077	0.3475	0.468	0.377	0.4372	0.4682	0.4496	0.143	0.272	0.0474000000000001	0.3856	0.3197	0.4424	0.532	0.2046	0.3835	0.2566	0.7153	0.6489	0.3957	0.4313	0.1453	0.3792	0.4646	0.3549	0.3742	0.4294	0.0572	0.512	0.3946	0.3494	0.3291	0.2436	0.6381	0.3723
2	0.2039	0.1158	0.3083	0.4407	0.1686	0.3955	0.103	0.1135	0.3812	-0.0295999999999999	0.3592	0.1681	0.1191	0.2721	0.2798	0.3664	0.2559	-0.00299999999999995	0.1105	-0.0605999999999999	0.293	0.1234	0.2068	0.397	0.0306000000000001	0.2173	0.1946	0.4902	0.5729	0.2741	0.1051	-0.0597	0.2841	0.3151	0.2969	0.2757	0.3286	0.014	0.3492	0.2754	0.2976	0.1106	0.0709000000000001	0.4459	0.2799
2.5	0.052	0.1401	0.2981	0.269	0.118	0.3064	0.0768000000000001	-0.0098	0.2672	-0.1417	0.2856	0.1381	-0.0140999999999999	0.2468	0.2591	0.3064	0.1499	0.0578	0.0878	0.0174	0.2659	0.0336	0.0349	0.3069	0.0883	0.1933	0.3141	0.237	0.4779	0.2303	-0.0871999999999999	-0.1372	0.2843	0.2491	0.4227	0.3004	0.2997	0.2422	0.2967	0.2623	0.4098	-0.000199999999999922	0.0438000000000001	0.2495	0.2856
3	-0.0248	0.2086	0.3636	0.4458	0.1157	0.2858	0.0107000000000001	-0.022	0.2367	-0.1624	0.3177	0.2347	0.4156	0.2614	0.3217	0.2951	0.1469	0.2458	0.1761	0.1747	0.2617	0.0416	0.0858	0.2895	0.3066	0.3043	0.448	0.1469	0.3519	0.2527	0.00440000000000002	-0.00659999999999997	0.3293	0.2735	0.6327	0.3893	0.308	0.5623	0.3753	0.3088	0.625	-0.00799999999999992	0.1149	0.1013	0.3521
3.5	-0.0498	0.263	0.4714	0.6938	0.1355	0.3314	-0.143	0.1307	0.2994	-0.1237	0.4297	0.3941	0.4382	0.3425	0.4018	0.362	0.214	0.469	0.3311	0.3436	0.272	0.1152	0.2114	0.3369	0.5955	0.4702	0.5469	0.1832	0.2953	0.317	0.2199	0.363	0.3957	0.3693	0.8206	0.4981	0.3337	0.8095	0.5316	0.3587	0.8435	0.0573000000000001	0.2497	-0.0150000000000001	0.4405
4	-0.0466	0.3453	0.5913	0.831	0.1532	0.4257	0.0312000000000001	0.4312	0.4092	-0.0543999999999999	0.5735	0.5654	0.3909	0.507	0.4811	0.4819	0.3067	0.6632	0.4995	0.4425	0.3408	0.2172	0.3287	0.416	0.8708	0.6218	0.6778	0.3027	0.3789	0.391	0.3929	0.6831	0.4782	0.4936	0.9467	0.6017	0.3763	0.9201	0.6885	0.3979	0.9959	0.1649	0.4118	-0.1194	0.524
4.5	-0.0328	0.5319	0.7028	0.7488	0.1624	0.5321	0.1909	0.783	0.5096	0.0207000000000001	0.7043	0.7089	0.7599	0.7052	0.5474	0.5863	0.389	0.7975	0.6319	0.4871	0.4277	0.3124	0.4471	0.4967	1.0679	0.7193	0.8427	0.4201	0.5441	0.4642	0.4746	0.8877	0.5599	0.6005	1.018	0.6991	0.4393	0.9191	0.7906	0.4405	1.0725	0.2852	0.5589	-0.1834	0.5895
5	-0.0182	0.7811	0.7962	0.6227	0.1668	0.6172	0.232	1.0585	0.573	0.0852000000000001	0.8016	0.8062	0.6687	0.8725	0.5879	0.642	0.4448	0.8703	0.7065	0.5231	0.5014	0.3806	0.5607	0.564	1.1699	0.7529	0.9746	0.5115	0.6644	0.5249	0.4883	1.0089	0.6217	0.6681	1.0491	0.7963	0.5091	0.8614	0.8233	0.4886	1.0972	0.3974	0.6725	-0.1671	0.6348
5.5	-0.0073	0.977	0.8687	0.556	0.1691	0.669	0.232	1.1605	0.5992	0.132	0.8675	0.8626	0.7905	0.9778	0.6032	0.6562	0.4772	0.8949	0.7334	0.525	0.555	0.4197	0.6086	0.6138	1.1997	0.7427	1.0414	0.581	0.6706	0.5625	0.4703	1.0617	0.6597	0.6968	1.0543	0.8892	0.5631	0.7944	0.805	0.5281	1.0953	0.4918	0.7514	-0.0759000000000001	0.6626
6	-8e-04	1.0715	0.9226	0.5302	0.1703	0.6918	0.2312	1.0903	0.6014	0.1623	0.9112	0.8887	0.9787	1.0274	0.6032	0.6457	0.4956	0.8885	0.7368	0.4948	0.5925	0.4365	0.5797	0.6474	1.1918	0.7186	1.0618	0.6186	0.6294	0.5769	0.4462	1.0672	0.6809	0.6944	1.0458	0.9715	0.5928	0.7459	0.7667	0.5501	1.0837	0.5664	0.7977	0.0618999999999998	0.6781
6.5	0.0021	1.0848	0.9614	0.5197	0.1709	0.6963	0.2362	0.9412	0.5937	0.1803	0.9406	0.8942	1.0425	1.0433	0.5973	0.6239	0.5064	0.8663	0.7342	0.4711	0.6206	0.4398	0.5217	0.668	1.1716	0.6994	1.0643	0.636	0.6214	0.5742	0.4269	1.0493	0.6905	0.6729	1.0322	1.0392	0.6022	0.725	0.7343	0.5573	1.0714	0.6233	0.817	0.2153	0.686
7	0.0027	1.0576	0.9891	0.5144	0.171	0.6925	0.2439	0.8085	0.584	0.1903	0.961	0.8878	1.0263	1.0461	0.5909	0.5998	0.5126	0.8389	0.7309	0.451	0.6447	0.4365	0.4741	0.6792	1.1523	0.69	1.0643	0.63	0.6239	0.5623	0.4154	1.0265	0.6907	0.6492	1.0185	1.0906	0.5999	0.7285	0.7194	0.5563	1.0625	0.6663	0.8184	0.36	0.6897
7.5	0.0022	1.0215	1.009	0.5111	0.171	0.6867	0.2507	0.7303	0.574	0.1957	0.9756	0.8759	1.0093	1.0481	0.5863	0.5786	0.5164	0.8129	0.7267	0.4225	0.6686	0.4316	0.4483	0.6844	1.1389	0.688	1.0666	0.6149	0.6061	0.5478	0.4106	1.0087	0.6848	0.6366	1.0073	1.1263	0.5932	0.7479	0.7212	0.5511	1.058	0.6987	0.809	0.4809	0.6917
8	0.0014	0.9925	1.0237	0.5089	0.171	0.682	0.2555	0.7013	0.564	0.1987	0.9865	0.8624	1.0296	1.0541	0.5837	0.5629	0.5196	0.7917	0.7219	0.4023	0.695	0.4272	0.4414	0.6861	1.1316	0.6895	1.0712	0.597	0.5928	0.5345	0.4101	0.9984	0.6768	0.6365	0.9993	1.1484	0.5867	0.7743	0.7318	0.5435	1.0571	0.7232	0.7934	0.5734	0.693
8.5	7e-04	0.9749	1.0348	0.5074	0.171	0.6795	0.2583	0.7037	0.5548	0.2006	0.9949	0.8494	1.0466	1.0642	0.5828	0.5534	0.5228	0.776	0.7182	0.3956	0.7254	0.4244	0.446	0.6864	1.1291	0.6915	1.0767	0.582	0.5979	0.5239	0.4119	0.9944	0.6689	0.6422	0.9941	1.1595	0.582	0.8006	0.7429	0.5353	1.0586	0.742	0.7752	0.6399	0.6942
9	2e-04	0.967	1.0432	0.5064	0.1709	0.679	0.2594	0.7211	0.5471	0.2021	1.0014	0.8379	1.0503	1.0767	0.5829	0.5493	0.5262	0.7654	0.7165	0.3896	0.7609	0.4228	0.4556	0.6861	1.1294	0.693	1.0817	0.5741	0.6027	0.5159	0.4143	0.9944	0.6613	0.6482	0.9909	1.1624	0.5793	0.8226	0.75	0.5278	1.0611	0.7562	0.7566	0.6861	0.6953
9.5	0	0.9656	1.0498	0.5057	0.1709	0.6797	0.2598	0.742	0.5408	0.2034	1.0065	0.8284	1.0475	1.0898	0.5835	0.5491	0.5294	0.7593	0.7164	0.3844	0.8016	0.4224	0.4659	0.6861	1.131	0.6937	1.0857	0.57	0.6002	0.5102	0.4165	0.9961	0.6543	0.6527	0.9889	1.1595	0.5782	0.8388	0.7521	0.5213	1.064	0.7668	0.7386	0.7179	0.6965
10	-1e-04	0.9674	1.0549	0.5052	0.171	0.6811	0.2595	0.7596	0.5358	0.2046	1.0105	0.8207	1.0481	1.102	0.5842	0.5514	0.5324	0.7562	0.7166	0.3845	0.8463	0.4224	0.4742	0.6862	1.1328	0.6938	1.0884	0.5703	0.6008	0.5062	0.418	0.9981	0.6481	0.6553	0.9876	1.1528	0.578	0.849	0.751	0.5157	1.0667	0.7744	0.7218	0.7402	0.6975
10.5	-1e-04	0.9701	1.0589	0.5048	0.1709	0.6828	0.2592	0.771	0.5319	0.2055	1.0136	0.8148	1.0511	1.1126	0.5847	0.5548	0.5351	0.7553	0.7167	0.3855	0.8918	0.4227	0.4799	0.6866	1.1342	0.6937	1.09	0.5714	0.6055	0.5039	0.4191	0.9997	0.6429	0.6556	0.9866	1.1439	0.5783	0.8543	0.749	0.5109	1.069	0.7796	0.7065	0.756	0.6983
11	-1e-04	0.9725	1.0619	0.5046	0.1709	0.6843	0.2588	0.7763	0.5288	0.2063	1.016	0.8104	1.0532	1.1212	0.585	0.5583	0.5372	0.7557	0.7165	0.3847	0.9329	0.4229	0.483	0.6871	1.1352	0.6936	1.0908	0.573	0.607	0.5029	0.4195	1.0007	0.6384	0.6547	0.9858	1.1341	0.5787	0.856	0.7477	0.5068	1.0711	0.7828	0.6929	0.7673	0.6989
11.5	-1e-04	0.9742	1.0642	0.5044	0.1709	0.6857	0.2587	0.7772	0.5264	0.2068	1.0178	0.8074	1.0538	1.1281	0.5852	0.5615	0.539	0.7569	0.7164	0.385	0.9636	0.4231	0.4844	0.6876	1.1358	0.6935	1.091	0.574	0.6058	0.5028	0.4198	1.0011	0.6345	0.6538	0.985	1.1241	0.579	0.8556	0.7477	0.5033	1.0729	0.7844	0.681	0.7755	0.6994
12	0	0.9753	1.066	0.5042	0.1709	0.6869	0.2587	0.776	0.5246	0.2073	1.0193	0.8056	1.054	1.1334	0.5854	0.5642	0.5405	0.7585	0.7164	0.3864	0.9813	0.4233	0.4847	0.6881	1.1362	0.6936	1.0911	0.5745	0.6064	0.5034	0.4201	1.0012	0.6313	0.6538	0.9845	1.1146	0.5793	0.8543	0.7485	0.5005	1.0748	0.785	0.6708	0.7813	0.6999
12.5	0	0.9758	1.0673	0.5041	0.171	0.688	0.2586	0.7739	0.5233	0.2076	1.0203	0.8046	1.0544	1.1374	0.5854	0.566	0.5416	0.76	0.7163	0.3865	0.988	0.4234	0.4844	0.6884	1.1364	0.6936	1.091	0.5748	0.6077	0.5041	0.4201	1.0012	0.6286	0.6543	0.984	1.1059	0.5794	0.8524	0.7496	0.4983	1.0765	0.7847	0.6623	0.7853	0.7001
13	0	0.9759	1.0683	0.504	0.1709	0.689	0.2586	0.7721	0.5223	0.2079	1.0211	0.8043	1.0548	1.1405	0.5854	0.5671	0.5424	0.7614	0.7161	0.3865	0.9886	0.4234	0.484	0.6887	1.1365	0.6936	1.091	0.5748	0.6075	0.5049	0.4201	1.0011	0.6264	0.6549	0.9835	1.0982	0.5794	0.8505	0.7505	0.4965	1.0781	0.7838	0.6552	0.7881	0.7003
13.5	0	0.9759	1.0691	0.5039	0.1709	0.6899	0.2585	0.7709	0.5216	0.208	1.0218	0.8044	1.055	1.1427	0.5854	0.5676	0.5431	0.7625	0.7159	0.3871	0.9875	0.4234	0.4837	0.6888	1.1366	0.6936	1.0909	0.5748	0.607	0.5057	0.4201	1.001	0.6246	0.6555	0.9832	1.0916	0.5795	0.8489	0.7509	0.4951	1.0797	0.7825	0.6494	0.7899	0.7004
14	0	0.9759	1.0696	0.5038	0.1709	0.6907	0.2586	0.7704	0.5211	0.2082	1.0222	0.8048	1.0551	1.1442	0.5854	0.5678	0.5435	0.7633	0.7157	0.3873	0.9867	0.4234	0.4835	0.6889	1.1367	0.6936	1.0909	0.5746	0.6073	0.5063	0.4202	1.0009	0.6231	0.6562	0.9828	1.0861	0.5795	0.8476	0.751	0.494	1.0813	0.7811	0.6448	0.7912	0.7006
14.5	0	0.9759	1.0701	0.5038	0.1709	0.6916	0.2586	0.7703	0.5208	0.2083	1.0226	0.8054	1.0551	1.1452	0.5854	0.5676	0.5439	0.7639	0.7155	0.3873	0.9864	0.4234	0.4833	0.689	1.1367	0.6936	1.0909	0.5747	0.6076	0.5067	0.4202	1.0009	0.6219	0.6566	0.9826	1.0817	0.5795	0.8468	0.7509	0.4933	1.0829	0.7796	0.6412	0.7919	0.7006
15	0	0.9758	1.0704	0.5037	0.1709	0.6923	0.2586	0.7704	0.5206	0.2084	1.0229	0.8061	1.0552	1.1459	0.5854	0.5673	0.5441	0.7642	0.7153	0.3875	0.9864	0.4234	0.4832	0.689	1.1368	0.6936	1.0909	0.5746	0.6074	0.507	0.4202	1.0008	0.6209	0.6569	0.9825	1.0783	0.5795	0.8462	0.7508	0.4928	1.0845	0.7782	0.6385	0.7924	0.7007
15.5	0	0.9758	1.0706	0.5037	0.1709	0.6931	0.2586	0.7706	0.5205	0.2084	1.0231	0.8067	1.0552	1.1462	0.5854	0.5669	0.5443	0.7644	0.7151	0.3877	0.9865	0.4234	0.4832	0.689	1.1368	0.6936	1.0909	0.5746	0.6073	0.5071	0.4203	1.0008	0.6202	0.6571	0.9823	1.0757	0.5796	0.8459	0.7508	0.4924	1.086	0.7768	0.6365	0.7928	0.7008
16	0	0.9758	1.0708	0.5037	0.1709	0.6938	0.2586	0.7707	0.5204	0.2085	1.0233	0.8073	1.0552	1.1462	0.5854	0.5665	0.5445	0.7644	0.7149	0.3876	0.9865	0.4234	0.4832	0.6891	1.1369	0.6936	1.0909	0.5746	0.6075	0.5071	0.4203	1.0008	0.6196	0.6574	0.9822	1.0739	0.5796	0.8458	0.7509	0.4922	1.0875	0.7756	0.635	0.793	0.7008
16.5	0	0.9759	1.071	0.5037	0.1709	0.6944	0.2586	0.7708	0.5204	0.2086	1.0234	0.8077	1.0552	1.1461	0.5854	0.5662	0.5445	0.7644	0.7148	0.3877	0.9865	0.4234	0.4833	0.6891	1.1369	0.6936	1.0909	0.5745	0.6075	0.5071	0.4203	1.0009	0.6191	0.6576	0.9821	1.0727	0.5796	0.8457	0.751	0.492	1.089	0.7745	0.634	0.7931	0.7008
17	0	0.9759	1.0711	0.5036	0.1709	0.6951	0.2586	0.7709	0.5204	0.2086	1.0235	0.8081	1.0552	1.1458	0.5854	0.5659	0.5446	0.7643	0.7146	0.3878	0.9865	0.4235	0.4833	0.6891	1.1369	0.6936	1.0909	0.5746	0.6074	0.507	0.4203	1.0009	0.6187	0.6579	0.9821	1.072	0.5797	0.8458	0.7512	0.492	1.0904	0.7735	0.6334	0.7932	0.7009
17.5	0	0.9759	1.0711	0.5036	0.1709	0.6957	0.2586	0.7709	0.5204	0.2087	1.0236	0.8084	1.0552	1.1455	0.5854	0.5657	0.5446	0.7642	0.7145	0.3878	0.9865	0.4235	0.4833	0.6891	1.137	0.6936	1.0909	0.5746	0.6074	0.5069	0.4203	1.0009	0.6184	0.6582	0.982	1.0716	0.5797	0.8459	0.7512	0.492	1.0918	0.7726	0.633	0.7932	0.7009
18	0	0.9759	1.0712	0.5036	0.1709	0.6962	0.2586	0.7709	0.5205	0.2087	1.0237	0.8086	1.0552	1.1451	0.5854	0.5656	0.5447	0.7641	0.7143	0.3877	0.9865	0.4235	0.4833	0.6891	1.137	0.6936	1.0909	0.5746	0.6075	0.5069	0.4203	1.0009	0.6181	0.6585	0.982	1.0716	0.5798	0.8459	0.7513	0.492	1.0932	0.7719	0.6328	0.7933	0.7009
18.5	0	0.9759	1.0712	0.5036	0.1709	0.6968	0.2586	0.7708	0.5205	0.2088	1.0237	0.8087	1.0553	1.1447	0.5854	0.5656	0.5447	0.764	0.7142	0.3878	0.9865	0.4235	0.4833	0.6891	1.137	0.6936	1.0909	0.5746	0.6075	0.5068	0.4203	1.0009	0.618	0.6587	0.9819	1.0718	0.5798	0.846	0.7513	0.492	1.0946	0.7714	0.6328	0.7933	0.7009
19	0	0.9759	1.0713	0.5036	0.1709	0.6973	0.2586	0.7708	0.5205	0.2088	1.0237	0.8088	1.0553	1.1442	0.5854	0.5656	0.5447	0.764	0.714	0.3878	0.9865	0.4235	0.4833	0.6891	1.137	0.6936	1.0909	0.5746	0.6075	0.5068	0.4203	1.0009	0.6178	0.6589	0.9819	1.0721	0.5799	0.8461	0.7513	0.4921	1.0959	0.7709	0.6329	0.7933	0.7009
19.5	0	0.9759	1.0713	0.5036	0.1709	0.6978	0.2586	0.7708	0.5205	0.2088	1.0238	0.8088	1.0553	1.1438	0.5854	0.5656	0.5447	0.7639	0.7139	0.3878	0.9865	0.4235	0.4833	0.6891	1.137	0.6936	1.0909	0.5746	0.6075	0.5067	0.4203	1.0009	0.6177	0.6591	0.9819	1.0725	0.5799	0.8461	0.7513	0.4921	1.0972	0.7705	0.6331	0.7933	0.7009
20	0	0.9759	1.0713	0.5036	0.1709	0.6983	0.2586	0.7708	0.5205	0.2089	1.0238	0.8088	1.0553	1.1435	0.5854	0.5657	0.5447	0.7639	0.7137	0.3878	0.9865	0.4235	0.4833	0.6891	1.137	0.6936	1.0909	0.5746	0.6075	0.5067	0.4203	1.0009	0.6176	0.6593	0.9818	1.0729	0.58	0.8462	0.7513	0.4922	1.0984	0.7703	0.6333	0.7933	0.7009
20.5	0	0.9759	1.0713	0.5036	0.1709	0.6987	0.2586	0.7708	0.5206	0.2089	1.0238	0.8088	1.0553	1.1431	0.5854	0.5657	0.5447	0.7639	0.7136	0.3878	0.9865	0.4235	0.4833	0.6891	1.137	0.6936	1.0909	0.5746	0.6075	0.5067	0.4203	1.0009	0.6176	0.6595	0.9818	1.0733	0.58	0.8462	0.7513	0.4922	1.0997	0.77	0.6335	0.7934	0.7009
21	0	0.9759	1.0713	0.5036	0.1709	0.6991	0.2586	0.7708	0.5206	0.209	1.0238	0.8088	1.0553	1.1428	0.5854	0.5657	0.5446	0.7639	0.7135	0.3878	0.9865	0.4235	0.4833	0.6891	1.1371	0.6936	1.0909	0.5746	0.6075	0.5067	0.4203	1.0009	0.6175	0.6597	0.9818	1.0737	0.5801	0.8462	0.7513	0.4922	1.1009	0.7699	0.6337	0.7934	0.7009
21.5	0	0.9759	1.0714	0.5036	0.1709	0.6995	0.2586	0.7708	0.5206	0.209	1.0238	0.8087	1.0553	1.1426	0.5854	0.5658	0.5446	0.7639	0.7133	0.3878	0.9865	0.4235	0.4833	0.6891	1.1371	0.6936	1.0909	0.5746	0.6075	0.5067	0.4203	1.0009	0.6175	0.6598	0.9818	1.0741	0.5801	0.8462	0.7514	0.4922	1.1021	0.7698	0.6339	0.7934	0.7009
22	0	0.9759	1.0714	0.5036	0.1709	0.6999	0.2586	0.7708	0.5206	0.209	1.0238	0.8087	1.0553	1.1424	0.5854	0.5658	0.5446	0.7639	0.7132	0.3878	0.9865	0.4235	0.4833	0.6891	1.1371	0.6936	1.0909	0.5746	0.6075	0.5067	0.4203	1.0009	0.6174	0.66	0.9818	1.0744	0.5802	0.8462	0.7514	0.4923	1.1033	0.7697	0.6341	0.7934	0.7009
22.5	0	0.9759	1.0714	0.5036	0.1709	0.7002	0.2586	0.7708	0.5206	0.2091	1.0238	0.8086	1.0553	1.1422	0.5854	0.5658	0.5446	0.7639	0.7131	0.3878	0.9865	0.4236	0.4833	0.6891	1.1371	0.6936	1.0909	0.5746	0.6075	0.5067	0.4203	1.0009	0.6174	0.6602	0.9818	1.0746	0.5802	0.8462	0.7514	0.4923	1.1044	0.7697	0.6343	0.7934	0.7009
23	0	0.9759	1.0714	0.5036	0.1709	0.7006	0.2586	0.7708	0.5206	0.2091	1.0238	0.8086	1.0553	1.142	0.5854	0.5658	0.5446	0.7639	0.713	0.3878	0.9865	0.4236	0.4833	0.6891	1.1371	0.6936	1.0909	0.5746	0.6075	0.5067	0.4203	1.0009	0.6174	0.6603	0.9818	1.0749	0.5803	0.8462	0.7514	0.4923	1.1056	0.7696	0.6345	0.7934	0.7009
23.5	0	0.9759	1.0714	0.5036	0.1709	0.7009	0.2586	0.7708	0.5206	0.2092	1.0238	0.8086	1.0553	1.1419	0.5854	0.5658	0.5446	0.7639	0.7129	0.3878	0.9865	0.4236	0.4833	0.6891	1.1371	0.6936	1.0909	0.5746	0.6075	0.5067	0.4203	1.0009	0.6174	0.6604	0.9818	1.0751	0.5803	0.8462	0.7514	0.4923	1.1067	0.7696	0.6347	0.7934	0.7009
24	0	0.9759	1.0714	0.5036	0.1709	0.7012	0.2586	0.7708	0.5206	0.2092	1.0239	0.8086	1.0553	1.1418	0.5854	0.5658	0.5446	0.7639	0.7127	0.3878	0.9865	0.4236	0.4833	0.6891	1.1371	0.6936	1.0909	0.5746	0.6075	0.5067	0.4203	1.0009	0.6174	0.6606	0.9818	1.0752	0.5804	0.8462	0.7514	0.4923	1.1078	0.7696	0.6348	0.7934	0.7009
24.5	0	0.9759	1.0714	0.5036	0.1709	0.7015	0.2586	0.7708	0.5206	0.2093	1.0239	0.8086	1.0553	1.1418	0.5854	0.5658	0.5446	0.7639	0.7126	0.3878	0.9865	0.4236	0.4833	0.6891	1.1371	0.6936	1.0909	0.5746	0.6075	0.5067	0.4203	1.0009	0.6174	0.6607	0.9818	1.0753	0.5805	0.8462	0.7514	0.4923	1.1088	0.7696	0.635	0.7934	0.7009
25	0	0.9759	1.0714	0.5036	0.1709	0.7018	0.2586	0.7708	0.5206	0.2093	1.0239	0.8086	1.0553	1.1417	0.5854	0.5658	0.5446	0.7639	0.7125	0.3878	0.9865	0.4236	0.4833	0.6891	1.1371	0.6936	1.0909	0.5746	0.6075	0.5067	0.4203	1.0009	0.6174	0.6608	0.9818	1.0754	0.5805	0.8462	0.7514	0.4923	1.1099	0.7697	0.6351	0.7934	0.7009
25.5	0	0.9759	1.0714	0.5036	0.1709	0.702	0.2586	0.7708	0.5206	0.2093	1.0239	0.8086	1.0553	1.1417	0.5854	0.5658	0.5446	0.7639	0.7124	0.3878	0.9865	0.4236	0.4833	0.6891	1.1371	0.6936	1.0909	0.5746	0.6075	0.5067	0.4203	1.0009	0.6174	0.6609	0.9818	1.0754	0.5806	0.8462	0.7514	0.4923	1.1109	0.7697	0.6351	0.7934	0.7009
26	0	0.9759	1.0714	0.5036	0.1709	0.7023	0.2586	0.7708	0.5206	0.2094	1.0239	0.8086	1.0553	1.1417	0.5854	0.5658	0.5446	0.7639	0.7123	0.3878	0.9865	0.4236	0.4833	0.6891	1.1371	0.6936	1.0909	0.5746	0.6075	0.5067	0.4203	1.0009	0.6174	0.661	0.9818	1.0755	0.5807	0.8462	0.7514	0.4923	1.1119	0.7697	0.6352	0.7934	0.7009
26.5	0	0.9759	1.0714	0.5036	0.1709	0.7025	0.2586	0.7708	0.5206	0.2094	1.0239	0.8086	1.0553	1.1416	0.5854	0.5658	0.5446	0.7639	0.7122	0.3878	0.9865	0.4236	0.4833	0.6891	1.1371	0.6936	1.0909	0.5746	0.6075	0.5067	0.4203	1.0009	0.6174	0.6611	0.9818	1.0755	0.5807	0.8462	0.7514	0.4923	1.1129	0.7697	0.6353	0.7934	0.7009
27	0	0.9759	1.0714	0.5036	0.1709	0.7027	0.2586	0.7708	0.5206	0.2095	1.0239	0.8086	1.0553	1.1416	0.5854	0.5658	0.5446	0.7639	0.7121	0.3878	0.9865	0.4236	0.4833	0.6891	1.1371	0.6936	1.0909	0.5746	0.6075	0.5067	0.4203	1.0009	0.6174	0.6612	0.9818	1.0755	0.5808	0.8462	0.7514	0.4923	1.1139	0.7697	0.6353	0.7934	0.7009
