# Supplementary material for: Non-linear models for the detection of impaired cerebral blood flow autoregulation
Source: PLoS One. 2018 Jan 30;13(1):e0191825. doi: 10.1371/journal.pone.0191825 (PMC5790248; doi:10.1371/journal.pone.0191825)
Supplement: S5 File — Step responses produced by the Non-linear Autoregressive models selected for each subject in hypercapnia. (CSV) [file pone.0191825.s006.csv]

time	step ABP	0911	0921	0931	0941	0951	0961	0971	0981	0991	1001	1011	1021	1031	1041	1051	1061	1071	1081	1091	1101	1111	1121	1131	1141	1151	1161	1171	1181	1191	1201	1211	1221	1231	1241	1251	1261	1271	1281	1291	1301	1311	1321	1331	1341
-10	1	0.8	0.8	0.8	0.8	0.8	0.8	0.8	0.8	0.8	0.8	0.8	0.8	0.8	0.8	0.8	0.8	0.8	0.8	0.8	0.8	0.8	0.8	0.8	0.8	0.8	0.8	0.8	0.8	0.8	0.8	0.8	0.8	0.8	0.8	0.8	0.8	0.8	0.8	0.8	0.8	0.8	0.8	0.8	0.8
-9.5	1	0.8	0.8	0.8	0.8	0.8	0.8	0.8	0.8	0.8	0.8	0.8	0.8	0.8	0.8	0.8	0.8	0.8	0.8	0.8	0.8	0.8	0.8	0.8	0.8	0.8	0.8	0.8	0.8	0.8	0.8	0.8	0.8	0.8	0.8	0.8	0.8	0.8	0.8	0.8	0.8	0.8	0.8	0.8	0.8
-9	1	0.8	0.8	0.8	0.8	0.8	0.8	0.8	0.8	0.8	0.8	0.8	0.8	0.8	0.8	0.8	0.8	0.8	0.8	0.8	0.8	0.8	0.8	0.8	0.8	0.8	0.8	0.8	0.8	0.8	0.8	0.8	0.8	0.8	0.8	0.8	0.8	0.8	0.8	0.8	0.8	0.8	0.8	0.8	0.8
-8.5	1	0.8	0.8	0.8	0.8	0.8	0.8	0.8	0.8	0.8	0.8	0.8	0.8	0.8	0.8	0.8	0.8	0.8	0.8	0.8	0.8	0.8	0.8	0.8	0.8	0.8	0.8	0.8	0.8	0.8	0.8	0.8	0.8	0.8	0.8	0.8	0.8	0.8	0.8	0.8	0.8	0.8	0.8	0.8	0.8
-8	1	0.8	0.8	0.8	0.8	0.8	0.8	0.8	0.8	0.8	0.8	0.8	0.8	0.8	0.8	0.8	0.8	0.8	0.8	0.8	0.8	0.8	0.8	0.8	0.8	0.8	0.8	0.8	0.8	0.8	0.8	0.8	0.8	0.8	0.8	0.8	0.8	0.8	0.8	0.8	0.8	0.8	0.8	0.8	0.8
-7.5	1	0.8	0.8	0.8	0.8	0.8	0.8	0.8	0.8	0.8	0.8	0.8	0.8	0.8	0.8	0.8	0.8	0.8	0.8	0.8	0.8	0.8	0.8	0.8	0.8	0.8	0.8	0.8	0.8	0.8	0.8	0.8	0.8	0.8	0.8	0.8	0.8	0.8	0.8	0.8	0.8	0.8	0.8	0.8	0.8
-7	1	0.8	0.8	0.8	0.8	0.8	0.8	0.8	0.8	0.8	0.8	0.8	0.8	0.8	0.8	0.8	0.8	0.8	0.8	0.8	0.8	0.8	0.8	0.8	0.8	0.8	0.8	0.8	0.8	0.8	0.8	0.8	0.8	0.8	0.8	0.8	0.8	0.8	0.8	0.8	0.8	0.8	0.8	0.8	0.8
-6.5	1	0.8	0.8	0.8	0.8	0.8	0.8	0.8	0.8	0.8	0.8	0.8	0.8	0.8	0.8	0.8	0.8	0.8	0.8	0.8	0.8	0.8	0.8	0.8	0.8	0.8	0.8	0.8	0.8	0.8	0.8	0.8	0.8	0.8	0.8	0.8	0.8	0.8	0.8	0.8	0.8	0.8	0.8	0.8	0.8
-6	1	0.8	0.8	0.8	0.8	0.8	0.8	0.8	0.8	0.8	0.8	0.8	0.8	0.8	0.8	0.8	0.8	0.8	0.8	0.8	0.8	0.8	0.8	0.8	0.8	0.8	0.8	0.8	0.8	0.8	0.8	0.8	0.8	0.8	0.8	0.8	0.8	0.8	0.8	0.8	0.8	0.8	0.8	0.8	0.8
-5.5	1	0.8	0.8	0.8	0.8	0.8	0.8	0.8	0.8	0.8	0.8	0.8	0.8	0.8	0.8	0.8	0.8	0.8	0.8	0.8	0.8	0.8	0.8	0.8	0.8	0.8	0.8	0.8	0.8	0.8	0.8	0.8	0.8	0.8	0.8	0.8	0.8	0.8	0.8	0.8	0.8	0.8	0.8	0.8	0.8
-5	1	0.8	0.8	0.8	0.8	0.8	0.8	0.8	0.8	0.8	0.8	0.8	0.8	0.8	0.8	0.8	0.8	0.8	0.8	0.8	0.8	0.8	0.8	0.8	0.8	0.8	0.8	0.8	0.8	0.8	0.8	0.8	0.8	0.8	0.8	0.8	0.8	0.8	0.8	0.8	0.8	0.8	0.8	0.8	0.8
-4.5	1	0.8	0.8	0.8	0.8	0.8	0.8	0.8	0.8	0.8	0.8	0.8	0.8	0.8	0.8	0.8	0.8	0.8	0.8	0.8	0.8	0.8	0.8	0.8	0.8	0.8	0.8	0.8	0.8	0.8	0.8	0.8	0.8	0.8	0.8	0.8	0.8	0.8	0.8	0.8	0.8	0.8	0.8	0.8	0.8
-4	1	0.8	0.8	0.8	0.8	0.8	0.8	0.8	0.8	0.8	0.8	0.8	0.8	0.8	0.8	0.8	0.8	0.8	0.8	0.8	0.8	0.8	0.8	0.8	0.8	0.8	0.8	0.8	0.8	0.8	0.8	0.8	0.8	0.8	0.8	0.8	0.8	0.8	0.8	0.8	0.8	0.8	0.8	0.8	0.8
-3.5	1	0.8	0.8	0.8	0.8	0.8	0.8	0.8	0.8	0.8	0.8	0.8	0.8	0.8	0.8	0.8	0.8	0.8	0.8	0.8	0.8	0.8	0.8	0.8	0.8	0.8	0.8	0.8	0.8	0.8	0.8	0.8	0.8	0.8	0.8	0.8	0.8	0.8	0.8	0.8	0.8	0.8	0.8	0.8	0.8
-3	1	0.8	0.8	0.8	0.8	0.8	0.8	0.8	0.8	0.8	0.8	0.8	0.8	0.8	0.8	0.8	0.8	0.8	0.8	0.8	0.8	0.8	0.8	0.8	0.8	0.8	0.8	0.8	0.8	0.8	0.8	0.8	0.8	0.8	0.8	0.8	0.8	0.8	0.8	0.8	0.8	0.8	0.8	0.8	0.8
-2.5	1	0.8	0.8	0.8	0.8	0.8	0.8	0.8	0.8	0.8	0.8	0.8	0.8	0.8	0.8	0.8	0.8	0.8	0.8	0.8	0.8	0.8	0.8	0.8	0.8	0.8	0.8	0.8	0.8	0.8	0.8	0.8	0.8	0.8	0.8	0.8	0.8	0.8	0.8	0.8	0.8	0.8	0.8	0.8	0.8
-2	1	0.8	0.8	0.8	0.8	0.8	0.8	0.8	0.8	0.8	0.8	0.8	0.8	0.8	0.8	0.8	0.8	0.8	0.8	0.8	0.8	0.8	0.8	0.8	0.8	0.8	0.8	0.8	0.8	0.8	0.8	0.8	0.8	0.8	0.8	0.8	0.8	0.8	0.8	0.8	0.8	0.8	0.8	0.8	0.8
-1.5	1	0.8	0.8	0.8	0.8	0.8	0.8	0.8	0.8	0.8	0.8	0.8	0.8	0.8	0.8	0.8	0.8	0.8	0.8	0.8	0.8	0.8	0.8	0.8	0.8	0.8	0.8	0.8	0.8	0.8	0.8	0.8	0.8	0.8	0.8	0.8	0.8	0.8	0.8	0.8	0.8	0.8	0.8	0.8	0.8
-1	1	0.8	0.8	0.8	0.8	0.8	0.8	0.8	0.8	0.8	0.8	0.8	0.8	0.8	0.8	0.8	0.8	0.8	0.8	0.8	0.8	0.8	0.8	0.8	0.8	0.8	0.8	0.8	0.8	0.8	0.8	0.8	0.8	0.8	0.8	0.8	0.8	0.8	0.8	0.8	0.8	0.8	0.8	0.8	0.8
-0.5	1	0.8	0.8	0.8	0.8	0.8	0.8	0.8	0.8	0.8	0.8	0.8	0.8	0.8	0.8	0.8	0.8	0.8	0.8	0.8	0.8	0.8	0.8	0.8	0.8	0.8	0.8	0.8	0.8	0.8	0.8	0.8	0.8	0.8	0.8	0.8	0.8	0.8	0.8	0.8	0.8	0.8	0.8	0.8	0.8
0	1	0.8	0.8	0.8	0.8	0.8	0.8	0.8	0.8	0.8	0.8	0.8	0.8	0.8	0.8	0.8	0.8	0.8	0.8	0.8	0.8	0.8	0.8	0.8	0.8	0.8	0.8	0.8	0.8	0.8	0.8	0.8	0.8	0.8	0.8	0.8	0.8	0.8	0.8	0.8	0.8	0.8	0.8	0.8	0.8
0.5	0.9325	0.7594	0.7609	0.755	0.7635	0.7845	0.774	0.756	0.76	0.7631	0.7715	0.7676	0.7689	0.7393	0.7795	0.7765	0.714	0.7346	0.7581	0.7548	0.763	0.7342	0.7976	0.7902	0.7739	0.7525	0.7438	0.7786	0.7786	0.7568	0.8002	0.7926	0.7335	0.683	0.7784	0.7203	0.7639	0.72	0.7765	0.7585	0.7723	0.7625	0.8017	0.7741	0.7957
1	0.7205	0.6343	0.6426	0.6551	0.6499	0.7503	0.6638	0.6757	0.6121	0.6345	0.6766	0.6663	0.6612	0.5627	0.6897	0.7225	0.5552	0.5527	0.6375	0.6154	0.6335	0.5812	0.771	0.7418	0.7068	0.5995	0.5771	0.7179	0.6975	0.6036	0.7876	0.7439	0.654	0.4548	0.6884	0.4389	0.6498	0.4843	0.6607	0.64	0.6886	0.6335	0.7137	0.7425	0.7779
1.5	0.4386	0.5051	0.4804	0.5836	0.5206	0.714	0.4841	0.4568	0.398	0.4408	0.5384	0.5297	0.5064	0.376	0.5505	0.6366	0.3374	0.3717	0.4982	0.4356	0.4432	0.4202	0.6508	0.6216	0.6326	0.3995	0.3823	0.6654	0.5571	0.4404	0.7122	0.6442	0.5269	0.3229	0.5245	0.1546	0.4978	0.1987	0.4356	0.5042	0.5798	0.4546	0.5178	0.6377	0.7438
2	0.2039	0.4294	0.3016	0.458	0.4267	0.6439	0.345	0.2031	0.2571	0.2513	0.4018	0.4073	0.3775	0.2936	0.4373	0.5248	0.1922	0.2777	0.4131	0.2918	0.2873	0.2959	0.5056	0.471	0.5445	0.2479	0.2576	0.6637	0.4027	0.3608	0.5688	0.588	0.3959	0.2798	0.3581	0.0639000000000002	0.3722	-0.0076	0.2846	0.3997	0.4778	0.3338	0.4772	0.4649	0.6988
2.5	0.052	0.3671	0.1585	0.2723	0.3613	0.5369	0.2947	0.0859000000000001	0.2527	0.1082	0.2828	0.3085	0.3023	0.296	0.3673	0.4742	0.1191	0.2408	0.3868	0.203	0.2228	0.2376	0.4879	0.3549	0.4111	0.131	0.2148	0.6794	0.2738	0.3367	0.439	0.5407	0.3292	0.2705	0.2732	0.0576000000000001	0.299	-0.0838	0.3688	0.3264	0.3928	0.2859	0.4349	0.3996	0.6454
3	-0.0248	0.2667	0.0846	0.1659	0.3123	0.4176	0.3074	0.0361000000000001	0.334	0.0709000000000001	0.1925	0.2384	0.276	0.324	0.3261	0.397	0.0581000000000001	0.2625	0.3476	0.1619	0.2421	0.2402	0.474	0.2867	0.2601	0.0337	0.2263	0.6691	0.1857	0.2818	0.368	0.46	0.295	0.2782	0.2889	0.0814000000000001	0.2803	-0.0497	0.3748	0.2785	0.3291	0.2852	0.2185	0.3026	0.5814
3.5	-0.0498	0.1125	0.0559	0.1899	0.2757	0.2877	0.3535	-0.0319999999999999	0.4255	0.1299	0.1404	0.2426	0.2872	0.3471	0.3021	0.3055	0.0613	0.3137	0.2639	0.1521	0.2945	0.274	0.393	0.2547	0.1661	-0.00189999999999996	0.2577	0.6248	0.138	0.234	0.3351	0.4031	0.275	0.2923	0.35	0.1205	0.2975	-0.0082	0.3583	0.2524	0.2876	0.317	0.2334	0.1653	0.5112
4	-0.0466	-0.0395	0.0398	0.2911	0.252	0.1991	0.4284	-0.0599999999999999	0.4867	0.2025	0.1245	0.3283	0.3153	0.3722	0.2905	0.2755	0.1172	0.3511	0.2309	0.158	0.3459	0.3065	0.2362	0.2453	0.1864	0.0185	0.2848	0.5594	0.1238	0.2474	0.3203	0.3034	0.2722	0.3098	0.3874	0.1687	0.325	0.0111	0.3628	0.244	0.265	0.3606	0.3058	0.0770000000000001	0.4441
4.5	-0.0328	-0.0597999999999999	0.0214	0.4001	0.2405	0.2033	0.5075	-0.0347999999999999	0.5144	0.2464	0.1324	0.4128	0.3414	0.4168	0.2872	0.3596	0.1631	0.3642	0.3187	0.1688	0.4029	0.3251	0.0898000000000001	0.2479	0.2787	0.0475	0.2964	0.4874	0.1341	0.2806	0.2703	0.192	0.2802	0.3272	0.3821	0.2223	0.3451	0.0274	0.3782	0.2473	0.2557	0.3996	0.3876	0.0647000000000001	0.3867
5	-0.0182	-0.0488999999999999	0.00130000000000002	0.4817	0.2387	0.2799	0.5591	-0.0111999999999999	0.522	0.2487	0.1492	0.464	0.3588	0.4803	0.2879	0.4381	0.1949	0.3622	0.4596	0.1788	0.4685	0.3319	0.1094	0.2555	0.3579	0.0648000000000001	0.2924	0.4175	0.1602	0.3018	0.1408	0.1716	0.2916	0.3414	0.363	0.2778	0.3519	0.0351	0.3948	0.2562	0.2534	0.4268	0.3728	0.0605000000000001	0.3413
5.5	-0.0073	-0.0470999999999999	-0.0156	0.5308	0.2427	0.3838	0.5863	0.00910000000000007	0.521	0.2155	0.1645	0.4977	0.3674	0.5437	0.2897	0.4855	0.2166	0.3547	0.533	0.1859	0.5232	0.3322	0.2419	0.2639	0.3938	0.0715	0.277	0.3532	0.1939	0.3104	-0.0174	0.1991	0.3008	0.3506	0.3592	0.3312	0.3477	0.0328	0.4078	0.2657	0.2536	0.4417	0.3746	0.0553000000000001	0.3073
6	-8e-04	-0.0431999999999999	-0.0267	0.5559	0.2494	0.477	0.6034	0.0224000000000001	0.5175	0.1781	0.1742	0.5258	0.3691	0.5866	0.291	0.5125	0.2303	0.3472	0.5082	0.19	0.5531	0.3295	0.3594	0.2716	0.3981	0.071	0.2566	0.2959	0.2286	0.312	-0.1136	0.2224	0.3062	0.3553	0.3711	0.3781	0.3382	0.025	0.4159	0.2732	0.2535	0.4474	0.3346	0.0523000000000001	0.2826
6.5	0.0021	-0.0416999999999999	-0.0323	0.5668	0.2564	0.5239	0.6106	0.0298000000000001	0.5138	0.1568	0.1781	0.5518	0.3677	0.6006	0.2915	0.526	0.238	0.3417	0.447	0.1918	0.5633	0.326	0.4279	0.2783	0.3862	0.0671	0.2363	0.2457	0.2597	0.3104	-0.1181	0.2169	0.3085	0.357	0.3803	0.4158	0.3284	0.0162	0.4198	0.2781	0.2521	0.4475	0.3334	0.0509000000000001	0.2652
7	0.0027	-0.0408999999999999	-0.0339	0.5705	0.2627	0.5154	0.6084	0.0327000000000001	0.5108	0.1499	0.1779	0.5759	0.366	0.5911	0.2913	0.5317	0.2415	0.3386	0.4129	0.1923	0.5651	0.3227	0.4645	0.2843	0.3704	0.0609	0.2202	0.202	0.2846	0.3081	-0.0775	0.1834	0.3091	0.3573	0.3766	0.4439	0.3212	0.0091	0.4207	0.2809	0.2494	0.4452	0.3107	0.0507000000000001	0.2531
7.5	0.0022	-0.041	-0.0336	0.571	0.2677	0.4752	0.6045	0.0329000000000001	0.5089	0.1489	0.1755	0.5979	0.3653	0.5712	0.2907	0.5333	0.2423	0.3372	0.4243	0.1922	0.5645	0.3201	0.4892	0.2895	0.3592	0.0524	0.2102	0.1644	0.3026	0.306	-0.0469	0.1676	0.3089	0.357	0.3658	0.4638	0.3176	0.0045	0.4201	0.2823	0.246	0.4423	0.318	0.0511000000000001	0.2446
8	0.0014	-0.0412999999999999	-0.0325	0.5704	0.2713	0.435	0.6034	0.0319000000000001	0.508	0.1487	0.1722	0.6178	0.3656	0.553	0.29	0.5331	0.2418	0.337	0.4568	0.1919	0.5625	0.318	0.5116	0.2943	0.3552	0.0437	0.2065	0.132	0.3145	0.3047	-0.0407	0.1843	0.3085	0.3568	0.3593	0.4775	0.317	0.002	0.4191	0.2831	0.2423	0.44	0.3099	0.0515000000000001	0.2387
8.5	7e-04	-0.0415999999999999	-0.0314	0.5698	0.2734	0.4121	0.603	0.0306000000000001	0.508	0.1473	0.169	0.6354	0.3666	0.5429	0.2893	0.5325	0.2407	0.3374	0.4729	0.1918	0.5598	0.3165	0.5337	0.2985	0.3554	0.0367	0.2082	0.1041	0.3214	0.304	-0.0475	0.2011	0.308	0.3567	0.3604	0.4869	0.3185	0.000800000000000003	0.4182	0.2837	0.2388	0.4385	0.3197	0.0519000000000001	0.2345
9	2e-04	-0.0417999999999999	-0.0307	0.5694	0.2743	0.4086	0.6014	0.0295000000000001	0.5083	0.145	0.1662	0.6508	0.368	0.541	0.2888	0.532	0.2398	0.3378	0.461	0.1918	0.5577	0.3153	0.5549	0.3022	0.3563	0.0318	0.2135	0.0799000000000002	0.3245	0.3037	-0.0575	0.197	0.3077	0.3567	0.3637	0.4933	0.3209	0.000300000000000003	0.4176	0.2843	0.2357	0.4375	0.3172	0.0522000000000001	0.2315
9.5	0	-0.0418999999999999	-0.0302	0.5692	0.2743	0.4187	0.6001	0.0289000000000001	0.5088	0.142	0.164	0.6642	0.3694	0.5442	0.2884	0.5319	0.239	0.3383	0.4404	0.192	0.5568	0.3143	0.5741	0.3053	0.3568	0.0287	0.2205	0.0588000000000002	0.3251	0.3038	-0.0664	0.1837	0.3076	0.3569	0.3638	0.4976	0.3235	-9.99999999999968e-05	0.4173	0.285	0.2331	0.4371	0.3249	0.0524000000000001	0.2292
10	-1e-04	-0.042	-0.03	0.5692	0.2737	0.4335	0.6	0.0286000000000001	0.5093	0.139	0.1623	0.6755	0.3707	0.5487	0.288	0.5321	0.2387	0.3386	0.4327	0.1922	0.5568	0.3133	0.5904	0.3078	0.3569	0.027	0.2275	0.0403000000000001	0.3242	0.3039	-0.0721	0.1804	0.3075	0.3571	0.3604	0.5003	0.3257	-0.000599999999999996	0.4172	0.2856	0.2311	0.4369	0.3233	0.0523000000000001	0.2276
10.5	-1e-04	-0.042	-0.03	0.5692	0.2726	0.4446	0.6003	0.0285000000000001	0.5097	0.1362	0.1609	0.6852	0.3718	0.552	0.2878	0.5325	0.2385	0.3388	0.4413	0.1925	0.5571	0.3123	0.6037	0.3099	0.357	0.0269	0.2334	0.0241000000000001	0.3224	0.304	-0.0734	0.1873	0.3075	0.3573	0.357	0.502	0.3273	-0.0012	0.4172	0.2863	0.2296	0.4368	0.3283	0.0524000000000001	0.2263
11	-1e-04	-0.042	-0.03	0.5692	0.2714	0.4479	0.6002	0.0285000000000001	0.51	0.134	0.1598	0.6933	0.3728	0.5534	0.2876	0.5329	0.2384	0.3389	0.4533	0.1928	0.5574	0.3113	0.6141	0.3115	0.3572	0.0282	0.2373	0.00970000000000015	0.3202	0.3041	-0.0717	0.1923	0.3075	0.3574	0.3559	0.5029	0.3284	-0.0019	0.4172	0.2869	0.2285	0.4367	0.3268	0.0523000000000001	0.2254
11.5	-1e-04	-0.042	-0.0301	0.5692	0.2703	0.4444	0.5999	0.0285000000000001	0.5102	0.1323	0.1588	0.7002	0.3737	0.5535	0.2875	0.5333	0.2384	0.339	0.4568	0.1931	0.5578	0.3103	0.622	0.3127	0.3573	0.0306	0.2393	-0.00309999999999988	0.318	0.3041	-0.0692	0.1899	0.3075	0.3575	0.3563	0.5035	0.3291	-0.0028	0.4172	0.2875	0.2277	0.4365	0.3298	0.0523000000000001	0.2247
12	0	-0.042	-0.0302	0.5692	0.2694	0.4379	0.6	0.0286000000000001	0.5104	0.1311	0.1579	0.706	0.3747	0.5531	0.2874	0.5337	0.2384	0.3391	0.4512	0.1934	0.5582	0.3093	0.6281	0.3137	0.3574	0.0341	0.2396	-0.0142999999999999	0.316	0.3042	-0.0673	0.1852	0.3075	0.3576	0.3561	0.5039	0.3295	-0.0036	0.4173	0.288	0.2271	0.4365	0.3287	0.0524000000000001	0.2242
12.5	0	-0.042	-0.0302	0.5692	0.2687	0.4323	0.6002	0.0287000000000001	0.5107	0.1303	0.1572	0.7109	0.3756	0.5528	0.2873	0.5341	0.2385	0.339	0.4444	0.1937	0.5586	0.3084	0.6326	0.3144	0.3574	0.0381	0.2386	-0.0243999999999999	0.3144	0.3042	-0.0665	0.1846	0.3076	0.3577	0.3546	0.504	0.3296	-0.0046	0.4173	0.2884	0.2267	0.4365	0.3306	0.0523000000000001	0.2238
13	0	-0.042	-0.0302	0.5692	0.2683	0.4299	0.6001	0.0287000000000001	0.5108	0.1297	0.1565	0.7151	0.3765	0.5527	0.2872	0.5344	0.2385	0.3391	0.4432	0.1939	0.5588	0.3074	0.636	0.315	0.3574	0.0425	0.2368	-0.0332999999999999	0.313	0.3042	-0.0665	0.1873	0.3076	0.3577	0.3526	0.504	0.3297	-0.0055	0.4173	0.2888	0.2264	0.4363	0.3298	0.0523000000000001	0.2236
13.5	0	-0.042	-0.0302	0.5692	0.2682	0.4307	0.6	0.0287000000000001	0.511	0.1292	0.1559	0.7186	0.3774	0.553	0.2871	0.5346	0.2385	0.3391	0.4468	0.1942	0.5591	0.3065	0.6387	0.3154	0.3573	0.047	0.2347	-0.0411999999999999	0.3121	0.3042	-0.0668	0.189	0.3076	0.3577	0.3511	0.5041	0.3297	-0.0065	0.4173	0.2891	0.2262	0.4362	0.3311	0.0523000000000001	0.2234
14	0	-0.042	-0.0302	0.5692	0.2682	0.4334	0.6	0.0287000000000001	0.5112	0.1289	0.1553	0.7215	0.3782	0.5534	0.2871	0.5347	0.2385	0.3391	0.4505	0.1944	0.5593	0.3056	0.6407	0.3157	0.3573	0.0513	0.2328	-0.0482999999999999	0.3114	0.3042	-0.0672	0.1878	0.3076	0.3577	0.3503	0.5041	0.3298	-0.0075	0.4173	0.2894	0.2261	0.4361	0.3305	0.0523000000000001	0.2232
14.5	0	-0.042	-0.0302	0.5692	0.2684	0.4361	0.6001	0.0287000000000001	0.5114	0.1287	0.1549	0.724	0.379	0.5538	0.287	0.5349	0.2385	0.3392	0.4508	0.1947	0.5596	0.3047	0.6424	0.3159	0.3573	0.0554	0.2313	-0.0545999999999999	0.3109	0.3042	-0.0675	0.1861	0.3076	0.3577	0.3496	0.5041	0.3298	-0.0084	0.4173	0.2896	0.2261	0.4361	0.3315	0.0523000000000001	0.2231
15	0	-0.042	-0.0302	0.5692	0.2686	0.4375	0.6001	0.0287000000000001	0.5116	0.1285	0.1544	0.726	0.3798	0.5541	0.287	0.535	0.2385	0.3392	0.4485	0.1949	0.5598	0.3039	0.6437	0.3161	0.3573	0.059	0.2303	-0.0601999999999998	0.3107	0.3042	-0.0676	0.1862	0.3076	0.3577	0.3485	0.5041	0.3298	-0.0095	0.4173	0.2898	0.226	0.436	0.3311	0.0523000000000001	0.2231
15.5	0	-0.042	-0.0302	0.5692	0.2689	0.4376	0.6001	0.0287000000000001	0.5117	0.1284	0.154	0.7277	0.3806	0.5543	0.287	0.5351	0.2385	0.3392	0.4464	0.1951	0.5601	0.303	0.6448	0.3162	0.3573	0.0619	0.2298	-0.0651999999999998	0.3106	0.3042	-0.0676	0.1873	0.3076	0.3577	0.347	0.5041	0.3299	-0.0105	0.4173	0.29	0.226	0.436	0.3318	0.0523000000000001	0.223
16	0	-0.042	-0.0302	0.5692	0.2691	0.4366	0.6001	0.0287000000000001	0.5119	0.1283	0.1537	0.7292	0.3813	0.5545	0.2869	0.5352	0.2385	0.3392	0.4464	0.1953	0.5603	0.3022	0.6456	0.3163	0.3573	0.0642	0.2298	-0.0695999999999999	0.3106	0.3042	-0.0675	0.1878	0.3076	0.3577	0.3457	0.5041	0.3299	-0.0115	0.4173	0.2901	0.226	0.4359	0.3315	0.0523000000000001	0.223
16.5	0	-0.042	-0.0302	0.5692	0.2693	0.4353	0.6001	0.0287000000000001	0.5121	0.1282	0.1534	0.7304	0.382	0.5546	0.2869	0.5353	0.2385	0.3393	0.4479	0.1955	0.5606	0.3014	0.6463	0.3164	0.3573	0.0658000000000001	0.2302	-0.0735999999999999	0.3107	0.3042	-0.0675	0.1872	0.3076	0.3577	0.3445	0.5041	0.3299	-0.0126	0.4173	0.2903	0.226	0.4359	0.3319	0.0523000000000001	0.2229
17	0	-0.042	-0.0302	0.5692	0.2694	0.4345	0.6001	0.0287000000000001	0.5122	0.1282	0.1532	0.7314	0.3827	0.5547	0.2869	0.5354	0.2385	0.3393	0.449	0.1958	0.5608	0.3006	0.6468	0.3164	0.3573	0.0666	0.2307	-0.0770999999999998	0.3108	0.3042	-0.0674	0.1866	0.3076	0.3577	0.3435	0.5041	0.3299	-0.0136	0.4173	0.2904	0.226	0.4359	0.3317	0.0523000000000001	0.2229
17.5	0	-0.042	-0.0302	0.5692	0.2695	0.4343	0.6001	0.0287000000000001	0.5124	0.1281	0.1529	0.7322	0.3834	0.5549	0.2869	0.5355	0.2385	0.3393	0.4488	0.196	0.5611	0.2999	0.6472	0.3164	0.3573	0.0668	0.2313	-0.0802999999999998	0.3109	0.3042	-0.0674	0.1868	0.3076	0.3577	0.3424	0.5041	0.33	-0.0147	0.4173	0.2905	0.226	0.4358	0.332	0.0523000000000001	0.2229
18	0	-0.042	-0.0302	0.5692	0.2695	0.4346	0.6001	0.0287000000000001	0.5125	0.1281	0.1527	0.7329	0.3841	0.5551	0.2869	0.5355	0.2385	0.3393	0.4479	0.1962	0.5613	0.2991	0.6475	0.3164	0.3573	0.0663	0.2319	-0.0830999999999998	0.311	0.3042	-0.0674	0.1872	0.3076	0.3577	0.3411	0.5041	0.33	-0.0158	0.4173	0.2906	0.226	0.4358	0.3319	0.0523000000000001	0.2229
18.5	0	-0.042	-0.0302	0.5692	0.2695	0.4352	0.6001	0.0287000000000001	0.5127	0.1281	0.1525	0.7335	0.3847	0.5552	0.2869	0.5356	0.2385	0.3393	0.4473	0.1963	0.5616	0.2984	0.6478	0.3165	0.3573	0.0653000000000001	0.2323	-0.0855999999999999	0.311	0.3042	-0.0674	0.1873	0.3076	0.3577	0.3398	0.5041	0.33	-0.0169	0.4173	0.2907	0.226	0.4358	0.3321	0.0523000000000001	0.2229
19	0	-0.042	-0.0302	0.5692	0.2694	0.4356	0.6001	0.0287000000000001	0.5128	0.128	0.1524	0.734	0.3853	0.5554	0.2869	0.5356	0.2385	0.3393	0.4475	0.1965	0.5618	0.2977	0.648	0.3165	0.3573	0.0639	0.2325	-0.0877999999999999	0.3111	0.3042	-0.0674	0.1871	0.3076	0.3577	0.3386	0.5041	0.33	-0.0181	0.4173	0.2907	0.226	0.4358	0.332	0.0523000000000001	0.2229
19.5	0	-0.042	-0.0302	0.5692	0.2694	0.4358	0.6001	0.0287000000000001	0.513	0.128	0.1522	0.7344	0.3859	0.5555	0.2869	0.5356	0.2385	0.3393	0.448	0.1967	0.5621	0.297	0.6482	0.3165	0.3573	0.062	0.2326	-0.0897999999999999	0.3112	0.3042	-0.0674	0.1869	0.3076	0.3577	0.3374	0.5041	0.33	-0.0192	0.4173	0.2908	0.226	0.4357	0.3322	0.0523000000000001	0.2229
20	0	-0.042	-0.0302	0.5692	0.2693	0.4357	0.6001	0.0287000000000001	0.5131	0.128	0.1521	0.7347	0.3865	0.5556	0.2869	0.5357	0.2385	0.3393	0.4483	0.1969	0.5623	0.2963	0.6483	0.3165	0.3573	0.0599	0.2326	-0.0915999999999999	0.3112	0.3042	-0.0674	0.187	0.3076	0.3577	0.3362	0.5041	0.33	-0.0204	0.4173	0.2908	0.226	0.4357	0.3321	0.0523000000000001	0.2229
20.5	0	-0.042	-0.0302	0.5692	0.2693	0.4355	0.6001	0.0287000000000001	0.5132	0.128	0.152	0.735	0.3871	0.5557	0.2869	0.5357	0.2385	0.3394	0.4481	0.1971	0.5626	0.2956	0.6484	0.3165	0.3573	0.0577	0.2324	-0.0931999999999998	0.3112	0.3042	-0.0674	0.1871	0.3076	0.3577	0.335	0.5041	0.33	-0.0216	0.4173	0.2909	0.226	0.4357	0.3322	0.0523000000000001	0.2229
21	0	-0.042	-0.0302	0.5692	0.2692	0.4353	0.6001	0.0287000000000001	0.5134	0.128	0.1519	0.7352	0.3876	0.5558	0.2868	0.5357	0.2385	0.3394	0.4478	0.1973	0.5628	0.2949	0.6485	0.3165	0.3573	0.0554	0.2323	-0.0945999999999999	0.3112	0.3042	-0.0674	0.1871	0.3076	0.3577	0.3337	0.5041	0.33	-0.0228	0.4173	0.2909	0.226	0.4357	0.3321	0.0523000000000001	0.2229
21.5	0	-0.042	-0.0302	0.5692	0.2692	0.4351	0.6001	0.0287000000000001	0.5135	0.128	0.1518	0.7354	0.3881	0.556	0.2868	0.5357	0.2385	0.3394	0.4476	0.1974	0.5631	0.2943	0.6485	0.3165	0.3573	0.0532	0.2321	-0.0958999999999999	0.3113	0.3042	-0.0674	0.187	0.3076	0.3577	0.3324	0.5041	0.33	-0.024	0.4173	0.2909	0.226	0.4357	0.3322	0.0523000000000001	0.2229
22	0	-0.042	-0.0302	0.5692	0.2692	0.4352	0.6001	0.0287000000000001	0.5136	0.128	0.1518	0.7356	0.3887	0.5561	0.2868	0.5357	0.2385	0.3394	0.4477	0.1976	0.5633	0.2937	0.6486	0.3165	0.3573	0.0512	0.232	-0.0969999999999999	0.3113	0.3042	-0.0674	0.187	0.3076	0.3577	0.3312	0.5041	0.33	-0.0253	0.4173	0.291	0.226	0.4357	0.3322	0.0523000000000001	0.2229
22.5	0	-0.042	-0.0302	0.5692	0.2692	0.4352	0.6001	0.0287000000000001	0.5137	0.128	0.1517	0.7357	0.3892	0.5561	0.2868	0.5358	0.2385	0.3394	0.4479	0.1977	0.5635	0.293	0.6486	0.3165	0.3573	0.0494	0.2319	-0.0979999999999999	0.3113	0.3042	-0.0674	0.187	0.3076	0.3577	0.3299	0.5041	0.33	-0.0265	0.4173	0.291	0.226	0.4357	0.3322	0.0523000000000001	0.2229
23	0	-0.042	-0.0302	0.5692	0.2692	0.4353	0.6001	0.0287000000000001	0.5138	0.128	0.1516	0.7358	0.3896	0.5562	0.2868	0.5358	0.2385	0.3394	0.448	0.1979	0.5638	0.2924	0.6486	0.3165	0.3573	0.048	0.2318	-0.0988999999999999	0.3112	0.3042	-0.0674	0.1871	0.3076	0.3577	0.3286	0.5041	0.33	-0.0278	0.4173	0.291	0.226	0.4357	0.3322	0.0523000000000001	0.2229
23.5	0	-0.042	-0.0302	0.5692	0.2692	0.4354	0.6001	0.0287000000000001	0.514	0.128	0.1516	0.7359	0.3901	0.5563	0.2868	0.5358	0.2385	0.3394	0.4479	0.1981	0.564	0.2918	0.6487	0.3165	0.3573	0.0469	0.2318	-0.0996999999999999	0.3112	0.3042	-0.0674	0.1871	0.3076	0.3577	0.3273	0.5041	0.33	-0.0292	0.4173	0.291	0.226	0.4357	0.3322	0.0523000000000001	0.2229
24	0	-0.042	-0.0302	0.5692	0.2692	0.4354	0.6001	0.0287000000000001	0.5141	0.128	0.1515	0.736	0.3906	0.5564	0.2868	0.5358	0.2385	0.3394	0.4478	0.1982	0.5643	0.2912	0.6487	0.3165	0.3573	0.0461	0.2318	-0.1004	0.3112	0.3042	-0.0674	0.187	0.3076	0.3577	0.3261	0.5041	0.33	-0.0305	0.4173	0.2911	0.226	0.4357	0.3322	0.0523000000000001	0.2229
24.5	0	-0.042	-0.0302	0.5692	0.2692	0.4354	0.6001	0.0287000000000001	0.5142	0.128	0.1515	0.736	0.391	0.5565	0.2868	0.5358	0.2385	0.3394	0.4477	0.1984	0.5645	0.2906	0.6487	0.3165	0.3573	0.0458	0.2318	-0.1011	0.3112	0.3042	-0.0674	0.187	0.3076	0.3577	0.3248	0.5041	0.33	-0.0318	0.4173	0.2911	0.226	0.4357	0.3322	0.0523000000000001	0.2229
25	0	-0.042	-0.0302	0.5692	0.2693	0.4353	0.6001	0.0287000000000001	0.5143	0.128	0.1515	0.7361	0.3914	0.5565	0.2868	0.5358	0.2385	0.3394	0.4478	0.1985	0.5647	0.2901	0.6487	0.3165	0.3573	0.0458	0.2319	-0.1016	0.3112	0.3042	-0.0674	0.187	0.3076	0.3577	0.3235	0.5041	0.33	-0.0332	0.4173	0.2911	0.226	0.4357	0.3322	0.0523000000000001	0.2229
25.5	0	-0.042	-0.0302	0.5692	0.2693	0.4353	0.6001	0.0287000000000001	0.5144	0.128	0.1514	0.7361	0.3919	0.5566	0.2868	0.5358	0.2385	0.3394	0.4478	0.1986	0.565	0.2895	0.6487	0.3165	0.3573	0.0462	0.2319	-0.1022	0.3112	0.3042	-0.0674	0.1871	0.3076	0.3577	0.3222	0.5041	0.33	-0.0346	0.4173	0.2911	0.226	0.4357	0.3323	0.0523000000000001	0.2229
26	0	-0.042	-0.0302	0.5692	0.2693	0.4353	0.6001	0.0287000000000001	0.5145	0.128	0.1514	0.7362	0.3923	0.5567	0.2868	0.5358	0.2385	0.3394	0.4478	0.1988	0.5652	0.289	0.6487	0.3165	0.3573	0.0469	0.232	-0.1026	0.3112	0.3042	-0.0674	0.1871	0.3076	0.3577	0.3208	0.5041	0.33	-0.036	0.4173	0.2911	0.226	0.4357	0.3322	0.0523000000000001	0.2229
26.5	0	-0.042	-0.0302	0.5692	0.2693	0.4353	0.6001	0.0287000000000001	0.5146	0.128	0.1514	0.7362	0.3927	0.5567	0.2868	0.5358	0.2385	0.3394	0.4478	0.1989	0.5655	0.2884	0.6487	0.3165	0.3573	0.0478	0.232	-0.103	0.3112	0.3042	-0.0674	0.187	0.3076	0.3577	0.3195	0.5041	0.33	-0.0375	0.4173	0.2911	0.226	0.4357	0.3323	0.0523000000000001	0.2229
27	0	-0.042	-0.0302	0.5692	0.2693	0.4353	0.6001	0.0287000000000001	0.5147	0.128	0.1514	0.7362	0.393	0.5568	0.2868	0.5358	0.2385	0.3394	0.4477	0.199	0.5657	0.2879	0.6487	0.3165	0.3573	0.0488	0.232	-0.1034	0.3112	0.3042	-0.0674	0.187	0.3076	0.3577	0.3182	0.5041	0.33	-0.0389	0.4173	0.2911	0.226	0.4357	0.3322	0.0523000000000001	0.2229
