# Supplementary material for: Non-linear models for the detection of impaired cerebral blood flow autoregulation
Source: PLoS One. 2018 Jan 30;13(1):e0191825. doi: 10.1371/journal.pone.0191825 (PMC5790248; doi:10.1371/journal.pone.0191825)
Supplement: S6 File — ν-SVR hyper-parameters of the Non-linear Finite Impulse Response models selected for each subject in baseline. (CSV) [file pone.0191825.s007.csv]

SUBJECT	lags.MABP	Sigma	svm.params.nu	svm.params.cost	test.cor	test.ecmn	train.cor	train.ecmn	mfARI	ARI	svm.params.gamma
900	8	2	0.1	64	0.923	0.147	0.879	0.227	7	6.4	0.125
910	4	1	0.4	64	0.766	0.411	0.695	0.515	6.5	4	0.500
920	7	128	0.2	16384	0.693	0.518	0.602	0.635	7.7	6.7	0.000
930	7	8	0.6	8192	0.813	0.337	0.707	0.499	3.9	3.2	0.008
950	7	64	0.1	16384	0.757	0.425	0.589	0.651	5.3	3.9	0.000
960	8	64	0.1	512	0.859	0.262	0.806	0.349	4.7	3.6	0.000
970	8	2	0.8	2	0.502	0.745	0.458	0.788	8.4	7	0.125
980	1	1	0.8	2	0.629	0.602	0.604	0.633	1.8	2.3	0.500
990	8	16	0.4	1024	0.824	0.321	0.650	0.576	5.3	4	0.002
1000	3	2	0.2	1	0.612	0.624	0.585	0.656	4.9	3.6	0.125
1010	8	128	0.4	8192	0.817	0.332	0.788	0.377	6.4	4.3	0.000
1020	6	64	0.4	16384	0.495	0.752	0.313	0.899	5.6	4.2	0.000
1030	8	2	0.6	32	0.579	0.662	0.453	0.792	5.4	3.9	0.125
1040	2	1	0.1	16	0.802	0.356	0.707	0.499	4.2	3.1	0.500
1050	3	4	0.6	2048	0.582	0.659	0.529	0.717	2.8	3.1	0.031
1060	8	8	0.9	32	0.799	0.361	0.601	0.637	4.9	3.4	0.008
1070	8	2	0.8	4	0.837	0.298	0.731	0.464	7.9	6.5	0.125
1080	5	128	0.9	16384	0.678	0.539	0.632	0.599	6.8	4.7	0.000
1090	8	16	0.7	16384	0.753	0.431	0.748	0.439	3.5	2.8	0.002
1100	8	64	0.2	16384	0.618	0.616	0.558	0.686	8	6.8	0.000
1110	8	32	0.1	8192	0.800	0.359	0.745	0.444	3.4	0.7	0.000
1120	7	1	0.7	1	0.587	0.654	0.669	0.551	5.4	3.6	2.000
1130	1	2	0.2	16	0.647	0.579	0.489	0.758	2.5	2.8	0.125
1140	1	1	0.9	64	0.740	0.451	0.496	0.751	6.4	9	0.500
1150	8	2	0.5	1	0.715	0.488	0.713	0.491	4.9	3.5	0.125
1160	8	64	0.1	16384	0.716	0.486	0.576	0.665	7.1	6.7	0.000
1170	5	8	0.1	16384	0.465	0.781	0.472	0.775	5.7	4.1	0.008
1180	5	1	0.1	16	0.388	0.846	0.418	0.822	9	9	2.000
1190	8	32	0.6	8192	0.732	0.462	0.713	0.489	3.8	2.9	0.000
1200	1	0	0.8	2	0.680	0.536	0.639	0.589	4.9	2.4	8.000
1210	8	4	0.1	128	0.496	0.751	0.535	0.712	6.7	5.2	0.031
1220	1	1	0.8	16	0.586	0.654	0.497	0.751	2	2.4	0.500
1230	5	4	0.1	512	0.770	0.406	0.601	0.637	8	5.9	0.031
1240	3	1	0.6	128	0.701	0.507	0.706	0.500	6.8	5	0.500
1250	6	1	0.8	64	0.658	0.565	0.607	0.629	7.9	9	0.500
1260	6	8	0.9	64	0.686	0.528	0.516	0.731	6.8	6	0.008
1270	4	64	0.1	8192	0.670	0.549	0.642	0.586	7.5	8.8	0.000
1280	8	64	0.6	2048	0.742	0.448	0.451	0.793	5.7	3.7	0.000
1290	6	4	0.1	32	0.471	0.774	0.380	0.850	6.1	4.3	0.031
1300	2	2	0.1	512	0.721	0.479	0.392	0.843	8.3	8.3	0.125
1310	8	8	0.5	128	0.856	0.266	0.832	0.307	5.6	3.8	0.008
1320	7	8	0.5	2048	0.782	0.387	0.766	0.412	5.8	3.8	0.008
1330	6	16	0.1	16384	0.819	0.328	0.618	0.616	5.3	3.7	0.002
