# Supplementary material for: Non-linear models for the detection of impaired cerebral blood flow autoregulation
Source: PLoS One. 2018 Jan 30;13(1):e0191825. doi: 10.1371/journal.pone.0191825 (PMC5790248; doi:10.1371/journal.pone.0191825)
Supplement: S7 File — ν-SVR hyper-parameters of the Non-linear Finite Impulse Response models selected for each subject in hypercapnia. (CSV) [file pone.0191825.s008.csv]

SUBJECT	lags.MABP	Sigma	svm.params.nu	svm.params.cost	test.cor	test.ecmn	train.cor	train.ecmn	mfARI	ARI	svm.params.gamma
901	5	4	0.2	16	0.669	0.550	0.511	0.737	3.7	3.4	0.031
911	4	1	0.2	32	0.644	0.583	0.440	0.804	2.5	2.6	2.000
921	1	1	0.2	256	0.669	0.550	0.343	0.880	2	2.1	0.500
931	4	8	0.1	128	0.613	0.622	0.480	0.768	3.7	3.2	0.008
951	8	32	0.3	16384	0.667	0.554	0.560	0.684	2.7	1.6	0.000
961	3	16	0.1	8192	0.802	0.355	0.419	0.822	3.6	3.2	0.002
971	1	8	0.1	512	0.529	0.717	0.301	0.906	1.5	2.5	0.008
981	1	32	0.4	16384	0.816	0.334	0.617	0.617	2	0.7	0.000
991	4	1	0.4	2	0.776	0.397	0.755	0.429	1.3	0.8	2.000
1001	1	1	0.1	2048	0.477	0.770	0.356	0.871	2.3	2.3	0.500
1011	3	1	0.9	4	0.812	0.340	0.768	0.409	2.7	1.4	2.000
1021	2	1	0.1	256	0.884	0.219	0.872	0.239	1.2	0	0.500
1031	1	2	0.3	512	0.672	0.547	0.495	0.752	2.2	0.9	0.125
1041	1	1	0.7	8	0.821	0.325	0.794	0.369	1.1	0	2.000
1051	5	1	0.4	1	0.677	0.540	0.649	0.577	1.3	2	2.000
1061	4	8	0.9	2048	0.556	0.688	0.466	0.780	1.8	0.5	0.008
1071	2	8	0.9	16384	0.561	0.683	0.283	0.917	1.7	2.4	0.008
1081	3	0	0.2	512	0.212	0.952	0.438	0.805	3.2	0.2	32.000
1091	2	64	0.1	16384	0.484	0.762	0.179	0.964	4.4	3.6	0.000
1101	1	8	0.8	64	0.633	0.597	0.518	0.730	1.7	2.2	0.008
1111	1	1	0.4	16384	0.741	0.449	0.625	0.607	3.7	2.6	2.000
1121	7	4	0.1	256	0.694	0.517	0.426	0.816	3.3	2.9	0.031
1131	5	4	0.2	32	0.629	0.602	0.568	0.676	1.4	2.1	0.031
1141	3	64	0.9	16384	0.580	0.661	0.389	0.846	1.8	2	0.000
1151	1	64	0.1	16384	0.673	0.545	0.632	0.599	1.4	0.8	0.000
1161	7	2	0.7	16	0.552	0.693	0.658	0.565	3.6	3.2	0.125
1171	6	2	0.2	32	0.227	0.946	0.154	0.973	3.2	3.2	0.125
1181	5	8	0.8	1024	0.716	0.486	0.630	0.600	1.4	0	0.008
1191	6	2	0.3	256	0.634	0.596	0.223	0.947	4.6	3.2	0.125
1201	1	2	0.6	1024	0.405	0.834	0.232	0.943	5.1	3.5	0.125
1211	8	16	0.1	8192	0.780	0.391	0.503	0.745	1.6	0.3	0.002
1221	8	8	0.3	1024	0.491	0.756	0.385	0.849	3.2	2.4	0.008
1231	2	1	0.6	4	0.701	0.507	0.587	0.653	1.9	1.8	2.000
1241	8	1	0.1	8	0.750	0.436	0.696	0.514	2.2	2.5	0.500
1251	4	1	0.9	4	0.284	0.916	0.331	0.887	5.6	4	2.000
1261	8	32	0.3	8192	0.574	0.669	0.586	0.655	3.2	3.1	0.000
1271	3	2	0.9	4096	0.452	0.793	0.448	0.797	5.1	3.3	0.125
1281	1	256	0.9	8192	0.794	0.369	0.181	0.964	1.4	0	0.000
1291	1	2	0.9	8192	0.580	0.662	0.512	0.735	1.5	1.7	0.125
1301	3	64	0.9	16384	0.804	0.353	0.682	0.533	1.3	0	0.000
1311	2	64	0.9	8192	0.824	0.320	0.738	0.454	2.9	2	0.000
1321	8	2	0.2	0.5	0.909	0.172	0.724	0.474	0.2	1.3	0.125
1331	8	4	0.9	8	0.929	0.136	0.478	0.769	1.2	0	0.031
