# Supplementary material for: Non-linear models for the detection of impaired cerebral blood flow autoregulation
Source: PLoS One. 2018 Jan 30;13(1):e0191825. doi: 10.1371/journal.pone.0191825 (PMC5790248; doi:10.1371/journal.pone.0191825)
Supplement: S8 File — ν-SVR hyper-parameters of the Non-linear Autoregressive models selected for each subject in baseline. (CSV) [file pone.0191825.s009.csv]

SUBJECT	lags.MABP	lags.CBFV	Sigma	svm.params.nu	svm.params.cost	test.cor	test.ecmn	train.cor	train.ecmn	mfARI	ARI	svm.params.gamma
900	8	1	2	0.9	64	0.932	0.130	0.995	0.009	6.5	6.1	1	0.125
910	5	5	4	0.5	32	0.828	0.314	0.990	0.021	7.1	6.8	1	0.031
920	2	2	64	0.3	16384	0.747	0.440	0.982	0.035	6.8	6.2	1	0.000
930	6	2	1	0.4	128	0.817	0.332	0.996	0.009	5.6	3.4	1	0.500
940	3	1	4	0.5	8192	0.694	0.517	0.950	0.097	1.6	1.2	1	0.031
950	7	1	4	0.8	16	0.821	0.325	0.994	0.012	5.8	4.2	1	0.031
960	5	1	1	0.5	1024	0.899	0.191	0.994	0.011	4.3	2	1	0.500
970	6	3	4	0.8	128	0.649	0.577	0.974	0.052	7.5	6.4	1	0.031
980	5	6	4	0.9	64	0.693	0.518	0.990	0.019	5.3	3.5	1	0.031
990	6	4	16	0.8	8192	0.890	0.207	0.999	0.002	3.1	1.5	1	0.002
1000	1	1	1	0.9	64	0.699	0.510	0.988	0.024	6.9	6.1	1	0.500
1010	8	4	64	0.1	16384	0.824	0.321	0.984	0.031	7.4	6	1	0.000
1020	5	4	1	0.9	64	0.567	0.676	0.987	0.025	7.2	6.1	1	0.500
1030	8	3	8	0.9	2048	0.732	0.462	0.996	0.007	7.2	6.3	1	0.008
1040	5	2	1	0.4	1	0.832	0.307	0.991	0.017	5	3.7	1	0.500
1050	4	2	2	0.1	16384	0.464	0.782	0.999	0.003	5.9	3.7	1	0.125
1060	6	6	4	0.2	16	0.862	0.257	0.993	0.015	4	3.4	1	0.031
1070	6	3	16	0.7	16384	0.849	0.279	0.994	0.011	7.2	6.5	1	0.002
1080	7	4	4	0.3	256	0.805	0.350	0.992	0.016	6.6	4.5	1	0.031
1090	5	4	2	0.3	4096	0.812	0.340	0.994	0.012	5.1	3	1	0.125
1100	3	2	1	0.9	4	0.728	0.468	0.993	0.014	5.3	4.8	1	2.000
1110	8	2	64	0.8	8192	0.828	0.314	0.990	0.019	4	3	1	0.000
1120	6	2	1	0.2	256	0.782	0.387	0.997	0.007	4.8	3.3	1	0.500
1130	4	6	4	0.1	512	0.725	0.473	0.999	0.002	5.3	4.2	1	0.031
1140	6	1	2	0.1	32	0.786	0.381	0.985	0.030	7.9	7	1	0.125
1150	1	2	1	0.2	32	0.800	0.359	0.995	0.010	7.1	4.4	1	0.500
1160	6	1	1	0.8	16	0.809	0.345	0.981	0.038	7.3	6.8	1	0.500
1170	7	4	2	0.9	2048	0.612	0.623	0.998	0.004	5.2	3.6	1	0.125
1180	7	5	1	0.3	32	0.864	0.253	0.997	0.006	5.9	3.8	1	0.500
1190	2	6	2	0.1	32	0.810	0.343	0.959	0.080	4.2	3.4	1	0.125
1200	4	1	4	0.2	16384	0.706	0.499	0.986	0.027	5.6	3	1	0.031
1210	4	2	2	0.1	512	0.554	0.691	0.957	0.084	8.1	6.6	1	0.125
1220	5	4	8	0.3	4096	0.747	0.441	0.981	0.037	5	4	1	0.008
1230	5	5	4	0.3	512	0.790	0.375	0.993	0.015	5.8	4.1	1	0.031
1240	5	1	2	0.3	32	0.696	0.513	0.978	0.044	8.6	7.5	1	0.125
1250	8	2	32	0.6	16384	0.356	0.870	0.970	0.058	6.6	6.3	1	0.000
1260	8	1	8	0.8	512	0.657	0.566	0.992	0.016	4.1	3.7	1	0.008
1270	7	2	32	0.1	16384	0.709	0.495	0.983	0.033	8.7	8.5	1	0.000
1280	3	3	64	0.8	16384	0.689	0.523	0.974	0.052	7.7	5	1	0.000
1290	2	5	2	0.5	32	0.671	0.547	0.974	0.051	4	3.4	1	0.125
1300	5	3	8	0.9	4096	0.756	0.427	0.995	0.011	8.7	7.5	1	0.008
1310	8	2	32	0.5	4096	0.850	0.276	0.996	0.008	5.6	4.3	1	0.000
1320	5	4	8	0.1	2048	0.813	0.338	0.982	0.036	6.6	4.5	1	0.008
1330	7	1	4	0.3	8192	0.735	0.459	0.994	0.013	5.5	3.7	1	0.031
1340	2	2	64	0.1	16384	0.821	0.326	0.989	0.022	5.2	4.3	1	0.000
