# Supplementary material for: Non-linear models for the detection of impaired cerebral blood flow autoregulation
Source: PLoS One. 2018 Jan 30;13(1):e0191825. doi: 10.1371/journal.pone.0191825 (PMC5790248; doi:10.1371/journal.pone.0191825)
Supplement: S9 File — ν-SVR hyper-parameters of the Non-linear Autoregressive models selected for each subject in hypercapnia. (CSV) [file pone.0191825.s010.csv]

SUBJECT	lags.MABP	lags.CBFV	Sigma	svm.params.nu	svm.params.cost	test.cor	test.ecmn	train.cor	train.ecmn	mfARI	ARI	svm.params.gamma
901	1	1	1	0.9	64	0.798	0.362	0.987	0.027	1.3	0	0	2.000
911	3	2	2	0.7	2048	0.791	0.373	0.999	0.003	1.8	2.1	0	0.125
921	3	2	2	0.3	8192	0.954	0.089	0.989	0.022	1.2	0	0	0.125
931	4	2	1	0.2	256	0.786	0.380	0.999	0.003	4.8	3.6	0	0.500
941	2	2	2	0.8	512	0.755	0.429	0.991	0.018	1.3	2	0	0.125
951	8	4	1	0.1	512	0.788	0.378	1.000	0.001	4.1	3	0	0.500
961	3	4	1	0.2	64	0.873	0.237	0.965	0.069	4.5	3.8	0	0.500
971	1	1	1	0.1	16384	0.898	0.193	0.971	0.057	1.8	0	0	0.500
981	3	4	8	0.4	256	0.869	0.244	0.992	0.016	4.7	3.4	0	0.008
991	8	1	1	0.3	32	0.888	0.210	0.997	0.006	2.3	0.9	0	0.500
1001	5	1	4	0.4	32	0.843	0.289	0.993	0.014	1.7	1.1	0	0.031
1011	7	1	4	0.7	8192	0.837	0.298	0.997	0.007	4.4	4	0	0.031
1021	1	6	32	0.9	8192	0.945	0.107	0.997	0.006	2.2	2.7	0	0.000
1031	7	3	16	0.8	16384	0.949	0.098	0.999	0.003	3.5	3.6	0	0.002
1041	1	1	2	0.5	2048	0.921	0.151	0.982	0.035	1.2	2.2	0	0.125
1051	5	2	1	0.1	256	0.858	0.262	1.000	0.000	4.4	3.4	0	2.000
1061	2	1	1	0.6	8192	0.785	0.382	0.995	0.009	2.4	1.8	0	0.500
1071	3	1	2	0.9	2048	0.802	0.355	0.986	0.027	2.7	2.6	0	0.125
1081	6	6	4	0.2	1024	0.432	0.810	0.986	0.028	4.2	3.1	0	0.031
1091	2	1	16	0.8	4096	0.951	0.095	0.998	0.004	1.6	1.4	0	0.002
1101	8	4	64	0.6	16384	0.592	0.648	0.997	0.007	4.1	3.5	0	0.000
1111	3	1	2	0.9	1024	0.929	0.137	0.953	0.091	2.2	2.4	0	0.125
1121	8	1	1	0.4	128	0.777	0.395	0.994	0.012	4.5	3.5	0	0.500
1131	2	3	1	0.3	256	0.886	0.214	0.999	0.001	0.8	2.3	0	0.500
1141	6	6	2	0.3	256	0.907	0.177	1.000	0.001	3.6	2.6	0	0.125
1151	8	6	4	0.1	2048	0.827	0.315	0.998	0.003	1.2	0	0	0.031
1161	2	2	4	0.7	256	0.601	0.637	0.985	0.029	1.4	1.8	0	0.031
1171	3	2	8	0.7	16384	0.603	0.634	0.999	0.003	0.6	0	0	0.008
1181	2	4	8	0.1	16384	0.897	0.195	0.999	0.002	2.4	2.3	0	0.008
1191	3	1	1	0.7	64	0.814	0.336	0.959	0.081	2.2	2.3	0	0.500
1201	7	4	1	0.1	128	0.864	0.253	0.999	0.003	1.4	0	0	0.500
1211	4	5	1	0.2	4	0.893	0.202	0.982	0.036	0.4	1.3	0	2.000
1221	1	1	1	0.2	1024	0.913	0.165	0.991	0.018	1.7	2.3	0	2.000
1231	1	1	1	0.4	16384	0.897	0.194	0.996	0.008	1.9	2.6	0	0.500
1241	7	6	8	0.1	1024	0.889	0.209	0.999	0.002	2.7	2.6	0	0.008
1251	1	1	1	0.7	256	0.868	0.246	0.989	0.021	3.4	3.2	0	0.500
1261	5	3	4	0.6	256	0.888	0.211	0.999	0.002	1.7	2.5	0	0.031
1271	7	1	8	0.6	8192	0.892	0.203	0.999	0.003	2.1	0	0	0.008
1281	1	1	1	0.4	128	0.920	0.153	0.993	0.014	2.5	2.9	0	2.000
1291	2	3	8	0.2	8192	0.802	0.356	0.984	0.031	1.6	2.2	0	0.008
1301	1	2	4	0.9	16384	0.932	0.132	0.994	0.012	0.9	1.7	0	0.031
1311	3	1	2	0.4	128	0.909	0.174	0.992	0.015	2.8	3	0	0.125
1321	5	2	2	0.6	8192	0.980	0.040	0.996	0.009	2.5	2.5	0	0.125
1331	3	1	1	0.1	16384	0.774	0.400	0.999	0.002	1.2	0	0	0.500
1341	4	1	4	0.6	0.25	0.874	0.236	0.987	0.026	1.2	1.7	0	0.031
